# Supplementary material for: An enzymatic activation of formaldehyde for nucleotide methylation
Source: Nat Commun. 2021 Jul 27;12:4542. doi: 10.1038/s41467-021-24756-8 (PMC8316439; doi:10.1038/s41467-021-24756-8)
Supplement: Supplementary file 4 — Source Data [file 41467_2021_24756_MOESM4_ESM.xlsx]

## Sheet: Fig 2b data
t (s)	50 mM CH2O	100 mM CH2O	200 mM CH2O	t (s)	CH2THF
0.0014305	0.02968	0.03719	0.0401	0.0015274	0.02659
0.0020027	0.02968	0.03776	0.03882	0.004582	0.02659
0.0025749	0.03169	0.03619	0.03836	0.0076368	0.02605
0.0031471	0.03008	0.03448	0.03664	0.010691	0.02498
0.0037193	0.03008	0.03448	0.03824	0.013746	0.02498
0.0042915	0.02955	0.03434	0.03824	0.016801	0.02494
0.0048637	0.03142	0.03848	0.03861	0.019856	0.0239
0.0054359	0.02912	0.03733	0.0401	0.02291	0.02283
0.0060081	0.02832	0.0379	0.04391	0.025965	0.02227
0.0065803	0.03021	0.03519	0.04404	0.02902	0.0228
0.0071525	0.0298	0.03434	0.04055	0.032074	0.0223
0.0077247	0.03183	0.03576	0.0394	0.035129	0.02174
0.0082969	0.03088	0.03463	0.03882	0.038184	0.02064
0.0088691	0.03305	0.03619	0.03906	0.041238	0.0212
0.0094413	0.03183	0.0359	0.03952	0.044293	0.02073
0.010014	0.03223	0.03491	0.03952	0.047348	0.0202
0.010586	0.03142	0.03519	0.03803	0.050403	0.01961
0.011158	0.03209	0.03406	0.03791	0.053457	0.02011
0.01173	0.03101	0.03619	0.04151	0.056512	0.02067
0.012302	0.03129	0.03349	0.03918	0.059567	0.0202
0.012874	0.03183	0.03448	0.0401	0.062621	0.01964
0.013447	0.03142	0.03519	0.03894	0.065676	0.01911
0.014019	0.02886	0.03676	0.03733	0.068731	0.01964
0.014591	0.03169	0.03505	0.03779	0.071785	0.01911
0.015163	0.03318	0.03505	0.03745	0.07484	0.01805
0.015735	0.03169	0.03208	0.03779	0.077895	0.01905
0.016308	0.03169	0.03477	0.03985	0.08095	0.01958
0.01688	0.03088	0.03392	0.03836	0.084004	0.01961
0.017452	0.02955	0.03704	0.03894	0.087059	0.01908
0.018024	0.02993	0.03819	0.03952	0.090114	0.01905
0.018597	0.02763	0.04266	0.03894	0.093168	0.01958
0.019169	0.02807	0.04657	0.03848	0.096223	0.01961
0.019741	0.02873	0.04673	0.04034	0.099278	0.01964
0.020313	0.03075	0.04509	0.03964	0.10233	0.01908
0.020885	0.02955	0.04178	0.03918	0.10539	0.01908
0.021458	0.02995	0.04393	0.03733	0.10844	0.01908
0.02203	0.03049	0.04336	0.04043	0.1115	0.01858
0.022602	0.03008	0.0422	0.04092	0.11455	0.01908
0.023174	0.03116	0.04278	0.04371	0.11761	0.01961
0.023746	0.02955	0.0405	0.04475	0.12066	0.01961
0.024318	0.0325	0.04193	0.04697	0.12372	0.01858
0.024891	0.02968	0.03819	0.04521	0.12677	0.01858
0.025463	0.02886	0.03605	0.04184	0.12982	0.01961
0.026035	0.02993	0.03576	0.0408	0.13288	0.01908
0.026607	0.02886	0.03477	0.03976	0.13593	0.01911
0.02718	0.02873	0.03392	0.0401	0.13899	0.01911
0.027752	0.02886	0.0376	0.03803	0.14204	0.01858
0.028324	0.02873	0.03704	0.03779	0.1451	0.01908
0.028896	0.02914	0.03392	0.03664	0.14815	0.01961
0.029468	0.02779	0.03292	0.03721	0.15121	0.01964
0.030041	0.03008	0.03292	0.03652	0.15426	0.01911
0.030613	0.0294	0.03335	0.03767	0.15732	0.01858
0.031185	0.02807	0.03519	0.03836	0.16037	0.01908
0.031757	0.02955	0.03391	0.03836	0.16343	0.02014
0.032329	0.02832	0.03164	0.03664	0.16648	0.01961
0.032901	0.02685	0.03463	0.03733	0.16954	0.01958
0.033474	0.02685	0.03363	0.03687	0.17259	0.01958
0.034046	0.03088	0.0342	0.03664	0.17565	0.02011
0.034618	0.02766	0.03207	0.03721	0.1787	0.01961
0.03519	0.02886	0.03335	0.03606	0.18175	0.01961
0.035763	0.02835	0.03335	0.03824	0.18481	0.01958
0.036335	0.0266	0.03434	0.03549	0.18786	0.01961
0.037193	0.02806	0.03292	0.03749	0.19092	0.02011
0.038337	0.02807	0.03342	0.03686	0.19397	0.01908
0.039482	0.02941	0.03292	0.0367	0.19856	0.01988
0.040626	0.02846	0.03243	0.0383	0.20466	0.01963
0.041771	0.03002	0.03243	0.03762	0.21077	0.01988
0.042915	0.02947	0.03271	0.03756	0.21688	0.01988
0.044059	0.0278	0.03307	0.03709	0.22299	0.01989
0.045204	0.02894	0.03377	0.03812	0.2291	0.0199
0.046348	0.0296	0.0342	0.03933	0.23521	0.01989
0.047493	0.0282	0.03363	0.03962	0.24132	0.02039
0.048637	0.02873	0.03434	0.03923	0.24743	0.02014
0.049781	0.02982	0.03477	0.03952	0.25354	0.02041
0.050926	0.02821	0.0337	0.03779	0.25965	0.02064
0.05207	0.02867	0.03434	0.03864	0.26576	0.02041
0.053215	0.02759	0.03243	0.03715	0.27187	0.02064
0.054359	0.02867	0.03321	0.03859	0.27798	0.02039
0.055503	0.0284	0.03335	0.03905	0.28409	0.02092
0.056648	0.02807	0.03392	0.03738	0.2902	0.02039
0.057792	0.029	0.03441	0.03773	0.29631	0.02094
0.058937	0.02806	0.03413	0.03589	0.30242	0.02092
0.060081	0.02873	0.0313	0.03975	0.30852	0.02067
0.061225	0.03007	0.03299	0.0355	0.31463	0.0212
0.06237	0.02994	0.03427	0.03624	0.32074	0.02066
0.063514	0.03055	0.03208	0.03842	0.32685	0.02091
0.064659	0.03014	0.03236	0.03762	0.33296	0.02171
0.065803	0.0298	0.03201	0.0367	0.33907	0.0212
0.066947	0.03048	0.03328	0.0344	0.34518	0.02147
0.068092	0.03055	0.03399	0.03583	0.35129	0.02149
0.069236	0.03001	0.03194	0.03635	0.3574	0.02094
0.070381	0.03224	0.03328	0.03531	0.36351	0.02172
0.071525	0.03048	0.03271	0.0368	0.36962	0.02146
0.072669	0.02968	0.03172	0.03611	0.37573	0.02146
0.073814	0.03015	0.03307	0.03543	0.38184	0.02224
0.074958	0.03048	0.03236	0.03486	0.38795	0.02147
0.076103	0.02974	0.03278	0.03572	0.39406	0.02174
0.077247	0.03068	0.03292	0.03463	0.40017	0.022
0.078391	0.02946	0.03314	0.03789	0.40628	0.02199
0.079536	0.02906	0.03321	0.03572	0.41238	0.02225
0.08068	0.0296	0.03328	0.03658	0.41849	0.02252
0.081825	0.02867	0.03356	0.03452	0.4246	0.02225
0.082969	0.02867	0.03257	0.036	0.43071	0.02227
0.084113	0.03021	0.03186	0.03549	0.43682	0.02202
0.085258	0.02881	0.03378	0.03623	0.44293	0.02227
0.086402	0.02839	0.03307	0.03617	0.44904	0.0228
0.087547	0.02754	0.03107	0.03646	0.45515	0.02227
0.088691	0.02881	0.03236	0.03572	0.46126	0.0228
0.089835	0.029	0.03123	0.03629	0.46737	0.0231
0.09098	0.03156	0.03194	0.03583	0.47348	0.02233
0.092124	0.03062	0.03201	0.03623	0.47959	0.02224
0.093269	0.02787	0.03285	0.03646	0.4857	0.02291
0.094413	0.03021	0.0313	0.03578	0.49181	0.02294
0.095557	0.02873	0.03236	0.03629	0.49792	0.02329
0.096702	0.029	0.03236	0.03647	0.50403	0.02252
0.097846	0.02941	0.03272	0.0368	0.51013	0.02299
0.098991	0.0284	0.03321	0.03721	0.51624	0.02351
0.10013	0.02915	0.03144	0.03858	0.52235	0.02327
0.10128	0.02848	0.03137	0.03709	0.52846	0.02304
0.10242	0.02846	0.03321	0.03777	0.53457	0.02384
0.10357	0.02901	0.03299	0.03624	0.54068	0.0233
0.10471	0.02861	0.03243	0.03664	0.54679	0.02357
0.10586	0.03043	0.03236	0.03767	0.5529	0.02359
0.107	0.02834	0.03328	0.03783	0.55901	0.02307
0.10815	0.02941	0.03243	0.03927	0.56512	0.02387
0.10929	0.02846	0.03314	0.03761	0.57123	0.02411
0.11101	0.02904	0.03278	0.03684	0.57734	0.02359
0.1133	0.02824	0.03094	0.0368	0.58345	0.02437
0.11558	0.02803	0.03151	0.03652	0.59261	0.02425
0.11787	0.0287	0.03243	0.03695	0.60483	0.02412
0.12016	0.02837	0.03162	0.0366	0.61705	0.02413
0.12245	0.02907	0.03166	0.03652	0.62927	0.02426
0.12474	0.02796	0.03187	0.03652	0.64149	0.02452
0.12703	0.02823	0.03388	0.03698	0.65371	0.02441
0.12932	0.02883	0.03197	0.03586	0.66592	0.02481
0.13161	0.02877	0.03165	0.03567	0.67814	0.02505
0.13389	0.02941	0.03307	0.03655	0.69036	0.02505
0.13618	0.02847	0.03204	0.03721	0.70258	0.02532
0.13847	0.02868	0.03211	0.03672	0.7148	0.02534
0.14076	0.02904	0.03165	0.03718	0.72702	0.02521
0.14305	0.02769	0.03077	0.03661	0.73924	0.02546
0.14534	0.028	0.0314	0.03629	0.75146	0.02574
0.14763	0.02874	0.03314	0.03586	0.76367	0.02587
0.14992	0.02904	0.03119	0.0368	0.77589	0.026
0.15221	0.02857	0.03268	0.03586	0.78811	0.02601
0.15449	0.02925	0.03151	0.03697	0.80033	0.02642
0.15678	0.02934	0.03116	0.03652	0.81255	0.02629
0.15907	0.02851	0.0314	0.03586	0.82477	0.02628
0.16136	0.02827	0.03244	0.03661	0.83699	0.02666
0.16365	0.02809	0.03109	0.03683	0.84921	0.02682
0.16594	0.02729	0.03027	0.03609	0.86143	0.02668
0.16823	0.02841	0.03183	0.03615	0.87364	0.02668
0.17052	0.02753	0.03119	0.03629	0.88586	0.02655
0.1728	0.02823	0.03165	0.03632	0.89808	0.02681
0.17509	0.02861	0.03127	0.03649	0.9103	0.02709
0.17738	0.02935	0.03148	0.03686	0.92252	0.02722
0.17967	0.02836	0.03122	0.03606	0.93474	0.02736
0.18196	0.02793	0.03154	0.03637	0.94696	0.02723
0.18425	0.0274	0.0319	0.03663	0.95918	0.0276
0.18654	0.02794	0.03021	0.0358	0.97139	0.0275
0.18883	0.02841	0.03099	0.03616	0.98361	0.02779
0.19111	0.02814	0.03208	0.03772	0.99583	0.02789
0.1934	0.02894	0.03155	0.03695	1.0081	0.02789
0.19569	0.02904	0.03053	0.03676	1.0203	0.02816
0.19798	0.02858	0.0306	0.03729	1.0325	0.02843
0.20027	0.02841	0.03183	0.03712	1.0447	0.0283
0.20256	0.02754	0.03137	0.03581	1.0569	0.02843
0.20485	0.02894	0.03159	0.03761	1.0691	0.02832
0.20714	0.02773	0.03162	0.03721	1.0814	0.02844
0.20943	0.02897	0.03208	0.03598	1.0936	0.0287
0.21171	0.02854	0.03218	0.03801	1.1058	0.0286
0.214	0.02759	0.0308	0.03643	1.118	0.02861
0.21629	0.02821	0.03197	0.03606	1.1302	0.02886
0.21858	0.02827	0.03169	0.03694	1.1425	0.02912
0.22087	0.02642	0.03179	0.03735	1.1547	0.02927
0.22316	0.02808	0.03088	0.03603	1.1669	0.02915
0.22545	0.02897	0.03109	0.03629	1.1791	0.02953
0.22774	0.02794	0.03077	0.03594	1.1913	0.02957
0.23002	0.02844	0.03194	0.03626	1.2036	0.02968
0.23231	0.02868	0.03052	0.03609	1.2158	0.03008
0.2346	0.0277	0.0313	0.03609	1.228	0.02983
0.23689	0.02688	0.03183	0.03572	1.2402	0.02983
0.23918	0.02773	0.03078	0.03663	1.2524	0.02984
0.24147	0.02773	0.03148	0.03532	1.2646	0.03009
0.24376	0.0271	0.03169	0.03618	1.2769	0.03048
0.24605	0.02796	0.0306	0.03672	1.2891	0.03006
0.24833	0.02813	0.03137	0.03715	1.3013	0.03049
0.25062	0.02787	0.03095	0.03589	1.3135	0.03067
0.25291	0.02781	0.03119	0.03641	1.3257	0.03027
0.2552	0.02704	0.03081	0.03555	1.338	0.03024
0.25863	0.02705	0.03125	0.03647	1.3502	0.03115
0.26321	0.02807	0.03146	0.03658	1.3624	0.03105
0.26779	0.02761	0.03141	0.03615	1.3807	0.03103
0.27237	0.02709	0.03173	0.03576	1.4052	0.03127
0.27694	0.02779	0.03091	0.03605	1.4296	0.03147
0.28152	0.02799	0.03208	0.03631	1.454	0.03162
0.2861	0.02816	0.03125	0.03666	1.4785	0.03197
0.29068	0.02791	0.03121	0.03546	1.5029	0.03182
0.29526	0.02826	0.03116	0.03649	1.5273	0.03203
0.29983	0.02761	0.03181	0.03606	1.5518	0.03231
0.30441	0.02751	0.03213	0.03646	1.5762	0.03226
0.30899	0.02748	0.03166	0.03659	1.6007	0.0327
0.31357	0.02776	0.03109	0.03708	1.6251	0.03269
0.31814	0.02738	0.03165	0.03596	1.6495	0.03285
0.32272	0.02737	0.03192	0.03705	1.674	0.0335
0.3273	0.02695	0.03098	0.03668	1.6984	0.03335
0.33188	0.0273	0.03052	0.03641	1.7229	0.03362
0.33645	0.02774	0.03185	0.03639	1.7473	0.03389
0.34103	0.02785	0.03139	0.03621	1.7717	0.03398
0.34561	0.02771	0.03192	0.03656	1.7962	0.03403
0.35019	0.02806	0.03102	0.03639	1.8206	0.03424
0.35476	0.02729	0.03148	0.03562	1.845	0.03424
0.35934	0.02756	0.03144	0.03721	1.8695	0.03437
0.36392	0.02813	0.03121	0.03689	1.8939	0.03465
0.3685	0.02786	0.03086	0.03661	1.9184	0.03477
0.37307	0.02732	0.03084	0.03663	1.9428	0.03493
0.37765	0.02813	0.03157	0.03672	1.9672	0.03496
0.38223	0.02699	0.03083	0.03579	1.9917	0.03542
0.38681	0.02722	0.03121	0.03645	2.0161	0.03537
0.39138	0.02748	0.03217	0.03576	2.0405	0.0359
0.39596	0.02745	0.03068	0.03644	2.065	0.03577
0.40054	0.02813	0.03107	0.03642	2.0894	0.03594
0.40512	0.0286	0.03167	0.0363	2.1139	0.03618
0.4097	0.02774	0.03035	0.03601	2.1383	0.0364
0.41427	0.02749	0.03082	0.03622	2.1627	0.03621
0.41885	0.02745	0.03235	0.03626	2.1872	0.03644
0.42343	0.02734	0.03134	0.03643	2.2116	0.03659
0.42801	0.02771	0.0307	0.03708	2.236	0.03686
0.43258	0.0275	0.03083	0.03605	2.2605	0.03721
0.43716	0.02706	0.03086	0.03539	2.2849	0.0371
0.44174	0.02673	0.03122	0.03622	2.3094	0.03716
0.44632	0.0272	0.03092	0.03701	2.3338	0.03742
0.45089	0.02687	0.03044	0.0353	2.3582	0.03771
0.45547	0.02794	0.0308	0.03632	2.3827	0.03771
0.46005	0.02693	0.03054	0.03632	2.4071	0.03761
0.46463	0.02731	0.03008	0.03696	2.4315	0.03793
0.4692	0.02707	0.0301	0.03666	2.456	0.03824
0.47378	0.02762	0.03065	0.03626	2.4804	0.03812
0.47836	0.02741	0.03134	0.03629	2.5049	0.03845
0.48294	0.02742	0.03151	0.03668	2.5293	0.03867
0.48751	0.02727	0.03074	0.03604	2.5537	0.03874
0.49209	0.02679	0.0307	0.03724	2.5782	0.03906
0.49667	0.02781	0.03016	0.03601	2.6026	0.03909
0.50125	0.0278	0.03067	0.03543	2.627	0.03902
0.50582	0.02664	0.03162	0.0366	2.6515	0.03918
0.5104	0.02765	0.03116	0.03639	2.6759	0.03936
0.51498	0.02676	0.03051	0.03585	2.7004	0.03934
0.51956	0.02716	0.03047	0.03626	2.7248	0.03963
0.52414	0.02747	0.02995	0.03608	2.7492	0.03971
0.52871	0.02767	0.03058	0.03535	2.7737	0.04011
0.53329	0.02645	0.0304	0.03577	2.7981	0.04006
0.53787	0.02725	0.03051	0.03528	2.8225	0.04004
0.54245	0.0271	0.02956	0.03605	2.847	0.04024
0.54702	0.02742	0.03083	0.03609	2.8714	0.04045
0.55389	0.02709	0.03098	0.03615	2.8959	0.04043
0.56304	0.02721	0.03022	0.03567	2.9203	0.04059
0.5722	0.027	0.03022	0.03623	2.9569	0.04068
0.58136	0.027	0.03019	0.03618	3.0058	0.04075
0.59051	0.02666	0.03034	0.03618	3.0547	0.04099
0.59967	0.02698	0.03036	0.03604	3.1036	0.04128
0.60882	0.02686	0.03029	0.03612	3.1525	0.04149
0.61798	0.02734	0.0305	0.03617	3.2013	0.04191
0.62713	0.02669	0.03021	0.03611	3.2502	0.04185
0.63629	0.027	0.03002	0.0362	3.2991	0.04211
0.64544	0.0269	0.03052	0.03587	3.348	0.04234
0.6546	0.02701	0.02987	0.03676	3.3968	0.04255
0.66375	0.02702	0.03065	0.03596	3.4457	0.04279
0.67291	0.02694	0.03104	0.03591	3.4946	0.04308
0.68206	0.0271	0.03064	0.03567	3.5435	0.04318
0.69122	0.02709	0.03055	0.03632	3.5923	0.04338
0.70037	0.02686	0.03035	0.03626	3.6412	0.04341
0.70953	0.02642	0.03026	0.03564	3.6901	0.04375
0.71868	0.02728	0.03002	0.03593	3.739	0.04401
0.72784	0.02661	0.03049	0.03618	3.7878	0.04404
0.73699	0.02652	0.03069	0.03519	3.8367	0.04433
0.74615	0.0268	0.0306	0.03572	3.8856	0.04464
0.7553	0.02683	0.02997	0.03604	3.9345	0.04449
0.76446	0.02634	0.03053	0.03615	3.9833	0.04462
0.77361	0.02684	0.03	0.03624	4.0322	0.04494
0.78277	0.02712	0.02982	0.03577	4.0811	0.04505
0.79192	0.02665	0.03045	0.03622	4.13	0.04532
0.80108	0.02668	0.03008	0.03636	4.1788	0.04546
0.81024	0.02677	0.03035	0.03602	4.2277	0.04561
0.81939	0.02696	0.03013	0.03553	4.2766	0.04566
0.82855	0.02685	0.02995	0.03613	4.3255	0.04607
0.8377	0.02727	0.02999	0.03546	4.3743	0.04603
0.84686	0.02638	0.03039	0.03585	4.4232	0.04614
0.85601	0.02671	0.02999	0.03592	4.4721	0.04628
0.86517	0.02636	0.02982	0.0356	4.521	0.04649
0.87432	0.0264	0.02996	0.03561	4.5698	0.04669
0.88348	0.02691	0.03011	0.03527	4.6187	0.04688
0.89263	0.02654	0.02976	0.03558	4.6676	0.04686
0.90179	0.02659	0.02969	0.03577	4.7165	0.04717
0.91094	0.02622	0.02959	0.03554	4.7653	0.04728
0.9201	0.02596	0.03038	0.03534	4.8142	0.04748
0.92925	0.02629	0.02969	0.03542	4.8631	0.04751
0.93841	0.02629	0.03005	0.03526	4.912	0.04774
0.94756	0.02633	0.02985	0.03574	4.9608	0.04784
0.95672	0.02614	0.02976	0.03524	5.0097	0.04809
0.96587	0.02623	0.02957	0.035	5.0586	0.04813
0.97503	0.02637	0.03	0.0358	5.1075	0.04817
0.98418	0.02626	0.02965	0.03545	5.1563	0.04833
0.99334	0.02656	0.02952	0.0349	5.2052	0.04862
1.0025	0.02703	0.02968	0.03517	5.2541	0.04866
1.0116	0.02624	0.02962	0.03532	5.303	0.04875
1.0208	0.02623	0.02976	0.03529	5.3518	0.04898
1.03	0.02613	0.02956	0.03539	5.4007	0.04902
1.0391	0.02628	0.02976	0.03548	5.4496	0.04915
1.0483	0.02592	0.02933	0.03523	5.4985	0.04925
1.0574	0.02632	0.03016	0.0355	5.5473	0.0494
1.0666	0.02629	0.02966	0.0353	5.5962	0.04955
1.0757	0.02618	0.02944	0.03575	5.6451	0.04956
1.0849	0.02638	0.02939	0.03548	5.694	0.05002
1.094	0.02656	0.0301	0.03606	5.7428	0.05005
1.1032	0.02601	0.0292	0.03522	5.7917	0.05001
1.1124	0.02609	0.02973	0.03547	5.8406	0.05009
1.1215	0.02687	0.0292	0.0351	5.8895	0.05023
1.1307	0.02608	0.02904	0.03545	5.9383	0.05052
1.1444	0.02597	0.02966	0.03521	5.9872	0.05057
1.1627	0.02644	0.02956	0.03542	6.0361	0.05072
1.181	0.02617	0.02938	0.03509	6.1094	0.05079
1.1993	0.02626	0.02926	0.03509	6.2072	0.05104
1.2176	0.02582	0.02894	0.03538	6.3049	0.05122
1.236	0.02581	0.02924	0.03479	6.4027	0.05134
1.2543	0.02608	0.02926	0.03493	6.5004	0.05154
1.2726	0.02594	0.02953	0.03499	6.5982	0.05169
1.2909	0.02598	0.02928	0.03501	6.6959	0.05187
1.3092	0.02587	0.02907	0.03498	6.7937	0.05219
1.3275	0.0258	0.02893	0.03486	6.8914	0.05256
1.3458	0.02594	0.02908	0.03494	6.9892	0.05258
1.3641	0.02588	0.02891	0.03527	7.0869	0.05291
1.3824	0.02571	0.02889	0.03512	7.1847	0.05296
1.4007	0.02593	0.02887	0.03503	7.2824	0.0529
1.4191	0.02567	0.0287	0.03506	7.3802	0.05301
1.4374	0.02545	0.02901	0.03486	7.4779	0.05334
1.4557	0.02561	0.02842	0.03457	7.5757	0.05347
1.474	0.02536	0.02856	0.03492	7.6734	0.05362
1.4923	0.02557	0.02868	0.03443	7.7712	0.05365
1.5106	0.0258	0.02859	0.03471	7.8689	0.05375
1.5289	0.02572	0.02843	0.03469	7.9667	0.05388
1.5472	0.02557	0.02894	0.03461	8.0644	0.0539
1.5655	0.02539	0.02843	0.03477	8.1622	0.05424
1.5838	0.02548	0.0283	0.03494	8.2599	0.05432
1.6022	0.02542	0.02845	0.03459	8.3577	0.05456
1.6205	0.02553	0.02862	0.03491	8.4554	0.05463
1.6388	0.02535	0.0285	0.03482	8.5532	0.05467
1.6571	0.02539	0.02857	0.03437	8.6509	0.05481
1.6754	0.02534	0.02848	0.0349	8.7487	0.05504
1.6937	0.02523	0.02841	0.03443	8.8464	0.0552
1.712	0.02531	0.02813	0.03447	8.9442	0.05524
1.7303	0.02552	0.02866	0.03416	9.0419	0.05539
1.7486	0.02531	0.02815	0.03451	9.1397	0.05549
1.767	0.0254	0.02849	0.0344	9.2374	0.05567
1.7853	0.02507	0.02795	0.03439	9.3352	0.05576
1.8036	0.02509	0.028	0.03466	9.4329	0.05585
1.8219	0.0251	0.02805	0.03433	9.5307	0.05584
1.8402	0.02535	0.02816	0.03405	9.6284	0.05593
1.8585	0.0253	0.0282	0.03446	9.7262	0.05611
1.8768	0.02505	0.02796	0.03431	9.8239	0.05617
1.8951	0.025	0.02816	0.03424	9.9217	0.05629
1.9134	0.02524	0.02749	0.03403	10.019	0.05631
1.9317	0.02521	0.02808	0.03458	10.117	0.05662
1.9501	0.0248	0.02769	0.03414	10.215	0.05669
1.9684	0.02501	0.02824	0.03405	10.313	0.05671
1.9867	0.02478	0.02774	0.03396	10.41	0.05691
2.005	0.02488	0.02776	0.03402	10.508	0.05714
2.0233	0.02472	0.0278	0.03417	10.606	0.05721
2.0416	0.02513	0.02776	0.03408	10.704	0.05725
2.0599	0.02482	0.02785	0.03415	10.801	0.05724
2.0782	0.02459	0.02745	0.03399	10.899	0.05747
2.0965	0.02449	0.02755	0.03391	10.997	0.0576
2.1149	0.02473	0.02783	0.03397	11.095	0.05768
2.1332	0.02464	0.02747	0.03385	11.192	0.05778
2.1515	0.02467	0.02777	0.03375	11.29	0.05782
2.1698	0.02476	0.02779	0.03368	11.388	0.05791
2.1881	0.02457	0.02763	0.03407	11.486	0.05796
2.2064	0.02405	0.02738	0.03395	11.583	0.05796
2.2247	0.02461	0.02769	0.03404	11.681	0.05789
2.243	0.02413	0.02729	0.03379	11.779	0.05802
2.2613	0.0241	0.02776	0.03372	11.877	0.05802
2.2796	0.02422	0.02764	0.03364	11.974	0.05815
2.298	0.02437	0.02762	0.03388	12.072	0.05822
2.3254	0.02454	0.0274	0.03374	12.17	0.0581
2.362	0.02416	0.02728	0.03381	12.268	0.05828
2.3987	0.02426	0.02711	0.03386	12.414	0.05838
2.4353	0.02419	0.02708	0.0337	12.61	0.05855
2.4719	0.02411	0.02682	0.03351	12.805	0.0586
2.5085	0.02422	0.02721	0.0335	13.001	0.0587
2.5451	0.02405	0.02694	0.03378	13.196	0.05876
2.5818	0.02399	0.02663	0.03381	13.392	0.05886
2.6184	0.02395	0.02693	0.0333	13.587	0.05903
2.655	0.02384	0.02667	0.03372	13.783	0.05916
2.6916	0.0237	0.02672	0.03332	13.978	0.05929
2.7282	0.02376	0.02677	0.03342	14.174	0.05934
2.7649	0.02356	0.02667	0.03338	14.369	0.05943
2.8015	0.02352	0.02637	0.03335	14.565	0.05949
2.8381	0.02348	0.02635	0.03291	14.76	0.05965
2.8747	0.02337	0.02616	0.0337	14.956	0.05968
2.9114	0.02337	0.02638	0.0332	15.151	0.05974
2.948	0.02357	0.02613	0.03318	15.347	0.05982
2.9846	0.02332	0.02591	0.0332	15.542	0.05982
3.0212	0.02296	0.02597	0.03296	15.738	0.05994
3.0578	0.02313	0.02617	0.03307	15.933	0.05994
3.0945	0.02307	0.0257	0.03321	16.129	0.06005
3.1311	0.02297	0.02583	0.03306	16.324	0.06004
3.1677	0.02303	0.02585	0.03294	16.52	0.06014
3.2043	0.02289	0.0258	0.03289	16.715	0.06027
3.2409	0.02289	0.02567	0.03281	16.911	0.06034
3.2776	0.02302	0.02568	0.03308	17.106	0.06028
3.3142	0.02277	0.02569	0.03308	17.302	0.06033
3.3508	0.02264	0.0256	0.03288	17.497	0.06052
3.3874	0.02238	0.02568	0.03299	17.693	0.06047
3.424	0.02258	0.02552	0.03271	17.888	0.06053
3.4607	0.0225	0.0258	0.03272	18.084	0.06057
3.4973	0.02239	0.0253	0.03277	18.279	0.06056
3.5339	0.02238	0.02532	0.03262	18.475	0.06072
3.5705	0.02271	0.02534	0.03284	18.67	0.06069
3.6071	0.02244	0.02543	0.03272	18.866	0.06074
3.6438	0.02223	0.02525	0.03267	19.061	0.06068
3.6804	0.02256	0.0254	0.03284	19.257	0.06074
3.717	0.02251	0.02531	0.03248	19.452	0.06089
3.7536	0.02212	0.02503	0.03239	19.648	0.06086
3.7903	0.02221	0.0249	0.03239	19.843	0.06088
3.8269	0.0221	0.02491	0.03228	20.039	0.06093
3.8635	0.02221	0.02465	0.03216	20.234	0.061
3.9001	0.02237	0.02504	0.03239	20.43	0.06104
3.9367	0.02241	0.02492	0.03226	20.625	0.06107
3.9734	0.02223	0.02501	0.03237	20.821	0.06098
4.01	0.02181	0.02512	0.03223	21.016	0.06096
4.0466	0.02181	0.02487	0.03254	21.212	0.06102
4.0832	0.02174	0.02486	0.03229	21.407	0.061
4.1198	0.02183	0.02487	0.0322	21.603	0.06108
4.1565	0.02157	0.02483	0.03259	21.798	0.06098
4.1931	0.02149	0.02471	0.03248	21.994	0.06114
4.2297	0.02181	0.02458	0.03225	22.189	0.0612
4.2663	0.02186	0.02455	0.03245	22.385	0.06124
4.3029	0.02168	0.02457	0.03213	22.58	0.06117
4.3396	0.02153	0.02455	0.03209	22.776	0.06117
4.3762	0.0217	0.02453	0.0323	22.971	0.06119
4.4128	0.02158	0.02418	0.03229	23.167	0.06121
4.4494	0.02161	0.02459	0.03233	23.362	0.06125
4.486	0.02135	0.02435	0.0318	23.558	0.06127
4.5227	0.02152	0.0244	0.03208	23.753	0.06125
4.5593	0.02132	0.02444	0.03183	23.949	0.0613
4.5959	0.0215	0.02428	0.03195	24.144	0.06133
4.6325	0.02126	0.0243	0.03224	24.34	0.06134
4.6875	0.02129	0.0242	0.0322	24.535	0.0613
4.7607	0.02115	0.0241	0.03192	24.731	0.06133
4.8339	0.02107	0.02387	0.03197	25.024	0.06135
4.9072	0.02102	0.02399	0.03206	25.415	0.0614
4.9804	0.02087	0.02397	0.03208	25.806	0.06146
5.0537	0.021	0.02387	0.03238	26.197	0.06155
5.1269	0.02064	0.02377	0.03233	26.588	0.06156
5.2002	0.02075	0.02375	0.03227	26.979	0.06151
5.2734	0.02073	0.02372	0.03232	27.37	0.06147
5.3466	0.02048	0.02369	0.03255	27.761	0.06159
5.4199	0.02038	0.02373	0.0322	28.152	0.06151
5.4931	0.02047	0.02362	0.03219	28.543	0.06157
5.5664	0.02046	0.02344	0.03228	28.934	0.06165
5.6396	0.02039	0.02357	0.03231	29.325	0.06165
5.7128	0.02013	0.02363	0.03225	29.716	0.06152
5.7861	0.02021	0.02341	0.03222	30.107	0.06161
5.8593	0.02002	0.02329	0.03207	30.498	0.06166
5.9326	0.01997	0.02323	0.03238	30.889	0.06169
6.0058	0.02009	0.0232	0.03211	31.28	0.06162
6.0791	0.01982	0.02322	0.03225	31.671	0.06161
6.1523	0.02003	0.02333	0.03218	32.062	0.06157
6.2255	0.01989	0.02322	0.03245	32.453	0.06171
6.2988	0.01969	0.0232	0.03221	32.844	0.06161
6.372	0.01964	0.02314	0.03239	33.235	0.0616
6.4453	0.01974	0.02286	0.03243	33.626	0.06166
6.5185	0.01947	0.02288	0.03235	34.017	0.06166
6.5917	0.01936	0.0229	0.03235	34.408	0.06159
6.665	0.01961	0.02281	0.03231	34.799	0.06164
6.7382	0.01932	0.02296	0.03247	35.19	0.0617
6.8115	0.01947	0.02306	0.03231	35.581	0.06166
6.8847	0.01922	0.02294	0.03247	35.972	0.06159
6.958	0.01914	0.02261	0.0326	36.363	0.06168
7.0312	0.01916	0.02285	0.03237	36.754	0.06171
7.1044	0.01933	0.02302	0.0325	37.145	0.0617
7.1777	0.01905	0.02305	0.03252	37.536	0.06164
7.2509	0.0191	0.02272	0.03244	37.927	0.06171
7.3242	0.01898	0.02265	0.03255	38.318	0.0618
7.3974	0.01912	0.02252	0.03263	38.709	0.06175
7.4706	0.01909	0.02266	0.03267	39.1	0.06172
7.5439	0.01895	0.02279	0.03268	39.491	0.06169
7.6171	0.01889	0.02276	0.03268	39.882	0.06167
7.6904	0.01881	0.02263	0.03277	40.273	0.06172
7.7636	0.01886	0.02271	0.0327	40.664	0.06181
7.8369	0.01877	0.02268	0.03263	41.055	0.06185
7.9101	0.0189	0.02267	0.03292	41.446	0.06172
7.9833	0.01877	0.02267	0.03293	41.837	0.06164
8.0566	0.01869	0.02269	0.03284	42.228	0.06173
8.1298	0.01884	0.02263	0.03281	42.619	0.06183
8.2031	0.01865	0.02255	0.03302	43.01	0.06175
8.2763	0.01845	0.02279	0.03302	43.401	0.06179
8.3495	0.01846	0.0227	0.03307	43.792	0.06184
8.4228	0.01845	0.02257	0.03301	44.183	0.0618
8.496	0.0185	0.02265	0.03311	44.574	0.06185
8.5693	0.01854	0.02262	0.03317	44.965	0.06182
8.6425	0.01847	0.02258	0.0332	45.356	0.06178
8.7158	0.01853	0.02269	0.03299	45.747	0.06184
8.789	0.0183	0.02253	0.03325	46.138	0.06176
8.8622	0.01842	0.0227	0.03328	46.529	0.06172
8.9355	0.0184	0.02267	0.03331	46.92	0.06176
9.0087	0.01847	0.02246	0.03342	47.311	0.06173
9.082	0.01814	0.02267	0.03348	47.702	0.06173
9.1552	0.0183	0.02278	0.03355	48.093	0.06165
9.2284	0.01814	0.0226	0.03356	48.484	0.06175
9.3017	0.0182	0.02256	0.03389	48.875	0.06179
9.4115	0.01803	0.02253	0.0339	49.266	0.0617
9.558	0.01793	0.02274	0.03393	49.657	0.06185
9.7045	0.01784	0.0226	0.03395	50.244	0.06183
9.851	0.01789	0.02256	0.03409	51.026	0.06187
9.9975	0.01794	0.02256	0.03406	51.808	0.06178
10.144	0.01796	0.02268	0.03414	52.59	0.06175
10.29	0.01793	0.02267	0.03417	53.372	0.06179
10.437	0.01783	0.02276	0.03429	54.154	0.06166
10.583	0.01792	0.02288	0.03438	54.936	0.06176
10.73	0.01778	0.0227	0.03457	55.718	0.06185
10.876	0.01778	0.02288	0.03455	56.5	0.06163
11.023	0.01783	0.02281	0.03453	57.282	0.06175
11.169	0.01765	0.02271	0.03469	58.064	0.06182
11.316	0.01759	0.02299	0.03487	58.846	0.06185
11.462	0.01759	0.02279	0.03493	59.628	0.06174
11.609	0.01776	0.02292	0.03512	60.41	0.06171
11.755	0.01774	0.02294	0.03514	61.192	0.06172
11.902	0.01782	0.02309	0.03516	61.974	0.06182
12.048	0.01775	0.02296	0.03533	62.756	0.06182
12.195	0.01765	0.02315	0.03545	63.538	0.06179
12.341	0.01749	0.02306	0.03561	64.32	0.06176
12.488	0.0175	0.02337	0.03572	65.102	0.06175
12.634	0.01767	0.02332	0.03596	65.884	0.0618
12.781	0.01782	0.02346	0.036	66.666	0.06164
12.927	0.01784	0.02348	0.03609	67.448	0.06178
13.074	0.01784	0.02359	0.0361	68.23	0.06185
13.22	0.01772	0.02368	0.03623	69.012	0.06171
13.367	0.01766	0.0237	0.03632	69.794	0.06166
13.513	0.01761	0.02368	0.03633	70.576	0.06167
13.66	0.01786	0.02369	0.03666	71.358	0.06168
13.806	0.01777	0.02375	0.03676	72.14	0.06174
13.953	0.01763	0.02378	0.03682	72.922	0.0618
14.099	0.01763	0.02395	0.03699	73.704	0.06184
14.245	0.0178	0.02389	0.03701	74.486	0.06168
14.392	0.01776	0.0241	0.03716	75.268	0.06174
14.538	0.01769	0.02407	0.03719	76.05	0.06177
14.685	0.01782	0.02426	0.03723	76.832	0.06177
14.831	0.01789	0.02438	0.03747	77.614	0.06175
14.978	0.01787	0.02442	0.03774	78.396	0.06159
15.124	0.01789	0.02447	0.03777	79.178	0.06159
15.271	0.01788	0.02463	0.03798	79.96	0.06165
15.417	0.01768	0.0247	0.03815	80.742	0.06174
15.564	0.0177	0.02479	0.03798	81.524	0.06166
15.71	0.01792	0.02484	0.03801	82.306	0.06181
15.857	0.01807	0.02489	0.03831	83.088	0.06172
16.003	0.01811	0.02508	0.0382	83.87	0.06167
16.15	0.01808	0.02506	0.03845	84.652	0.06169
16.296	0.01818	0.02528	0.03863	85.434	0.0617
16.443	0.01809	0.02521	0.03874	86.216	0.06175
16.589	0.01813	0.02531	0.03884	86.998	0.06167
16.736	0.01814	0.02535	0.03894	87.78	0.06172
16.882	0.01822	0.02547	0.0391	88.562	0.06173
17.029	0.01816	0.02564	0.03911	89.344	0.06182
17.175	0.01799	0.0257	0.03906	90.126	0.06188
17.322	0.01819	0.02573	0.03926	90.908	0.06168
17.468	0.01827	0.02601	0.03935	91.69	0.0617
17.615	0.01839	0.02607	0.03945	92.472	0.06181
17.761	0.01828	0.02612	0.03962	93.254	0.06172
17.908	0.0183	0.02621	0.03961	94.036	0.06175
18.054	0.01854	0.02623	0.03952	94.818	0.06174
18.201	0.01853	0.02635	0.03966	95.6	0.06183
18.347	0.01868	0.02658	0.04007	96.382	0.06172
18.494	0.01859	0.02667	0.04031	97.164	0.06181
18.64	0.01867	0.02666	0.04045	97.946	0.06188
18.86	0.01875	0.02698	0.04069	98.728	0.06173
19.153	0.01879	0.02711	0.04088	99.51	0.06173
19.446	0.01894	0.02731	0.0411	100.68	0.06174
19.739	0.01911	0.02749	0.04123	102.25	0.06178
20.032	0.01916	0.02763	0.04137	103.81	0.06167
20.325	0.01928	0.02786	0.04168	105.37	0.06172
20.618	0.01948	0.02821	0.04192	106.94	0.06173
20.91	0.01946	0.02833	0.04208	108.5	0.06176
21.203	0.01961	0.0285	0.04248	110.07	0.06175
21.496	0.01979	0.02868	0.04264	111.63	0.06165
21.789	0.01996	0.02871	0.0429	113.19	0.06161
22.082	0.02009	0.02914	0.04311	114.76	0.06175
22.375	0.02027	0.02936	0.04335	116.32	0.06181
22.668	0.02038	0.02948	0.04371	117.89	0.06168
22.961	0.02055	0.02982	0.04388	119.45	0.06162
23.254	0.0207	0.02994	0.04413	121.01	0.06164
23.547	0.02074	0.03014	0.04438	122.58	0.06175
23.84	0.02101	0.03025	0.0446	124.14	0.06175
24.133	0.0211	0.03046	0.04474	125.71	0.06166
24.426	0.02123	0.03061	0.04503	127.27	0.06165
24.719	0.02148	0.03086	0.04514	128.84	0.06173
25.012	0.02163	0.03117	0.04532	130.4	0.06179
25.305	0.02174	0.03126	0.04574	131.96	0.06177
25.598	0.02196	0.03151	0.04568	133.53	0.06173
25.891	0.0221	0.03157	0.04588	135.09	0.06167
26.184	0.02213	0.0318	0.04622	136.66	0.06176
26.477	0.02229	0.03208	0.04649	138.22	0.06162
26.77	0.02249	0.03229	0.0467	139.78	0.06172
27.063	0.02265	0.03255	0.0468	141.35	0.06174
27.356	0.02295	0.03272	0.04692	142.91	0.06171
27.649	0.02314	0.03283	0.0471	144.48	0.06173
27.942	0.02312	0.03305	0.04732	146.04	0.06167
28.235	0.02358	0.03329	0.04768	147.6	0.06174
28.528	0.02367	0.03347	0.04781	149.17	0.06165
28.821	0.02387	0.03372	0.04805	150.73	0.06167
29.114	0.02394	0.03395	0.04829	152.3	0.06188
29.407	0.02407	0.03411	0.04839	153.86	0.06189
29.699	0.0242	0.0344	0.04846	155.42	0.06175
29.992	0.02442	0.0345	0.04865	156.99	0.06177
30.285	0.02459	0.03482	0.0489	158.55	0.06177
30.578	0.02475	0.03495	0.04903	160.12	0.06168
30.871	0.02497	0.03519	0.04911	161.68	0.0617
31.164	0.02506	0.03541	0.04945	163.24	0.06167
31.457	0.02514	0.03552	0.04969	164.81	0.0617
31.75	0.02527	0.03568	0.04988	166.37	0.06182
32.043	0.02579	0.036	0.04998	167.94	0.06168
32.336	0.02582	0.03626	0.05006	169.5	0.06162
32.629	0.02612	0.03655	0.05027	171.06	0.06165
32.922	0.02625	0.03666	0.05045	172.63	0.06171
33.215	0.02621	0.03682	0.05047	174.19	0.06164
33.508	0.02637	0.037	0.05064	175.76	0.06163
33.801	0.02675	0.0373	0.05078	177.32	0.0616
34.094	0.02679	0.03754	0.05115	178.88	0.06169
34.387	0.02681	0.03781	0.05128	180.45	0.06164
34.68	0.02722	0.03792	0.05143	182.01	0.06166
34.973	0.02729	0.03809	0.05147	183.58	0.06172
35.266	0.02752	0.0383	0.05167	185.14	0.06162
35.559	0.02765	0.03845	0.05204	186.7	0.06165
35.852	0.02781	0.03867	0.05217	188.27	0.0617
36.145	0.02801	0.03873	0.05225	189.83	0.06169
36.438	0.02828	0.03898	0.05232	191.4	0.06165
36.731	0.02842	0.03904	0.05271	192.96	0.06167
37.024	0.02857	0.03935	0.05287	194.52	0.06153
37.317	0.02891	0.03939	0.05321	196.09	0.06171
37.756	0.02911	0.03982	0.05326	197.65	0.06156
38.342	0.02952	0.04045	0.05352	199.22	0.06168
38.928	0.02991	0.04072	0.05378
39.514	0.03022	0.04111	0.05396
40.1	0.03059	0.04145	0.0544
40.686	0.03079	0.04168	0.05468
41.272	0.03111	0.04211	0.05496
41.858	0.03158	0.04247	0.05532
42.444	0.03194	0.04288	0.05569
43.029	0.03237	0.04322	0.05596
43.615	0.03263	0.04343	0.05604
44.201	0.03295	0.04363	0.05633
44.787	0.03331	0.04415	0.05635
45.373	0.0336	0.04438	0.05671
45.959	0.03393	0.0448	0.05712
46.545	0.03434	0.04516	0.05748
47.131	0.03464	0.04527	0.05785
47.717	0.03492	0.04578	0.0581
48.303	0.03522	0.04613	0.05841
48.889	0.03557	0.04648	0.05862
49.475	0.03587	0.04678	0.05896
50.061	0.03609	0.04718	0.05928
50.647	0.03659	0.04731	0.05952
51.232	0.03689	0.04761	0.05981
51.818	0.03713	0.04783	0.05999
52.404	0.03763	0.04827	0.06031
52.99	0.03779	0.04858	0.06049
53.576	0.0381	0.0488	0.06079
54.162	0.03845	0.04919	0.06113
54.748	0.03878	0.04949	0.06142
55.334	0.03912	0.04978	0.06172
55.92	0.03947	0.05001	0.0619
56.506	0.03966	0.05029	0.0621
57.092	0.03973	0.05047	0.06223
57.678	0.04024	0.05085	0.06252
58.264	0.0406	0.05115	0.06277
58.85	0.04094	0.05142	0.06286
59.436	0.04125	0.05163	0.06307
60.021	0.0414	0.05186	0.06326
60.607	0.04175	0.05214	0.06357
61.193	0.042	0.05244	0.06378
61.779	0.04233	0.05274	0.06402
62.365	0.04251	0.05295	0.06414
62.951	0.04289	0.0532	0.06432
63.537	0.04318	0.05367	0.06454
64.123	0.04329	0.05388	0.06471
64.709	0.04359	0.05413	0.06476
65.295	0.04389	0.05431	0.06511
65.881	0.04418	0.05461	0.06536
66.467	0.04444	0.05477	0.06554
67.053	0.04467	0.055	0.06569
67.639	0.04486	0.05529	0.0659
68.225	0.0451	0.0555	0.06606
68.81	0.04544	0.05574	0.06628
69.396	0.04572	0.05604	0.06646
69.982	0.04602	0.0563	0.06657
70.568	0.04635	0.05652	0.067
71.154	0.04658	0.05679	0.06718
71.74	0.04683	0.05689	0.06723
72.326	0.04702	0.05712	0.0674
72.912	0.04732	0.05742	0.06758
73.498	0.04764	0.0576	0.0679
74.084	0.04771	0.05793	0.06797
74.67	0.04775	0.05804	0.06816
75.549	0.04822	0.05834	0.06821
76.721	0.04871	0.05882	0.06854
77.892	0.04917	0.05919	0.06889
79.064	0.0498	0.05978	0.06925
80.236	0.0502	0.06002	0.06957
81.408	0.05076	0.06042	0.06988
82.58	0.05109	0.06101	0.07029
83.752	0.0516	0.06134	0.07071
84.924	0.05204	0.06152	0.07085
86.096	0.0526	0.06215	0.07122
87.267	0.05303	0.06253	0.07147
88.439	0.05348	0.06296	0.0718
89.611	0.05402	0.06325	0.07202
90.783	0.05433	0.06358	0.07257
91.955	0.05468	0.06388	0.07275
93.127	0.05521	0.06442	0.07306
94.299	0.05561	0.06472	0.07332
95.47	0.05599	0.06511	0.07357
96.642	0.05635	0.06546	0.07381
97.814	0.05675	0.06577	0.074
98.986	0.05714	0.06614	0.07459
100.16	0.05749	0.0665	0.07469
101.33	0.05796	0.06676	0.07472
102.5	0.05826	0.06693	0.07525
103.67	0.05854	0.06721	0.07536
104.85	0.05883	0.06754	0.07566
106.02	0.05914	0.0679	0.07571
107.19	0.05965	0.06834	0.07579
108.36	0.0599	0.06844	0.07629
109.53	0.06015	0.06896	0.07657
110.7	0.06046	0.06912	0.07678
111.88	0.06092	0.06946	0.07711
113.05	0.06125	0.06971	0.07717
114.22	0.06141	0.06992	0.0774
115.39	0.06193	0.07019	0.0777
116.56	0.06228	0.07043	0.07791
117.74	0.06254	0.07075	0.07804
118.91	0.06312	0.07108	0.07844
120.08	0.06333	0.07117	0.07861
121.25	0.06357	0.07141	0.0788
122.42	0.06374	0.07173	0.079
123.6	0.06394	0.07204	0.07907
124.77	0.0643	0.07226	0.07922
125.94	0.06479	0.07259	0.07946
127.11	0.06507	0.07277	0.0797
128.28	0.06522	0.07297	0.07999
129.45	0.06562	0.07326	0.08021
130.63	0.06574	0.07347	0.08036
131.8	0.06609	0.07377	0.08056
132.97	0.06633	0.07394	0.08078
134.14	0.06652	0.07418	0.08082
135.31	0.06683	0.07435	0.08105
136.49	0.06703	0.07457	0.08123
137.66	0.06735	0.07483	0.08132
138.83	0.06766	0.07495	0.0815
140	0.0679	0.07506	0.08168
141.17	0.06812	0.07535	0.08176
142.35	0.06839	0.07562	0.08203
143.52	0.06859	0.0758	0.08225
144.69	0.06894	0.07602	0.0824
145.86	0.06913	0.07614	0.08257
147.03	0.06921	0.07634	0.0828
148.2	0.06968	0.07653	0.08297
149.38	0.06993	0.07677	0.08312
151.13	0.07018	0.07713	0.08317
153.48	0.07074	0.07749	0.08361
155.82	0.07106	0.07776	0.08396
158.17	0.07149	0.07813	0.08421
160.51	0.07194	0.07845	0.08447
162.85	0.07238	0.07877	0.08486
165.2	0.07278	0.07902	0.0851
167.54	0.07322	0.0797	0.08538
169.88	0.07364	0.07987	0.08559
172.23	0.07401	0.08012	0.08586
174.57	0.07439	0.08053	0.08605
176.92	0.07469	0.08079	0.08631
179.26	0.07505	0.08112	0.08656
181.6	0.07536	0.08146	0.08678
183.95	0.07574	0.0818	0.08707
186.29	0.07615	0.08207	0.08725
188.63	0.07635	0.08232	0.08747
190.98	0.07672	0.08253	0.08773
193.32	0.07707	0.08284	0.08783
195.66	0.0774	0.08308	0.08815
198.01	0.0776	0.08326	0.08831
200.35	0.07795	0.0836	0.08841
202.7	0.07825	0.08388	0.08859
205.04	0.07855	0.08407	0.0888
207.38	0.07891	0.08433	0.08886
209.73	0.07924	0.08458	0.08902
212.07	0.07951	0.0849	0.08921
214.41	0.0797	0.08513	0.08936
216.76	0.08006	0.08527	0.0895
219.1	0.08023	0.08553	0.08963
221.45	0.08058	0.08584	0.08973
223.79	0.08078	0.08604	0.08994
226.13	0.08111	0.08627	0.09007
228.48	0.08124	0.0866	0.09021
230.82	0.0816	0.08668	0.09044
233.16	0.08187	0.08683	0.09062
235.51	0.08206	0.08711	0.09077
237.85	0.08225	0.0873	0.09089
240.2	0.08251	0.08745	0.09102
242.54	0.08284	0.08745	0.09101
244.88	0.08298	0.08766	0.09114
247.23	0.08333	0.08784	0.09134
249.57	0.0835	0.08786	0.09146
251.91	0.08367	0.08823	0.09167
254.26	0.0839	0.0883	0.09173
256.6	0.08411	0.08851	0.09183
258.95	0.08425	0.08867	0.09203
261.29	0.0845	0.0889	0.09215
263.63	0.08476	0.08909	0.09222
265.98	0.08498	0.08911	0.09238
268.32	0.08515	0.0892	0.09246
270.66	0.08528	0.08942	0.09237
273.01	0.08543	0.08954	0.09259
275.35	0.08559	0.0897	0.09271
277.7	0.08583	0.08984	0.09285
280.04	0.08604	0.09002	0.09295
282.38	0.08614	0.09015	0.09316
284.73	0.08638	0.09027	0.09319
287.07	0.08636	0.09044	0.09327
289.41	0.08667	0.09045	0.09323
291.76	0.0868	0.09067	0.09339
294.1	0.08699	0.09077	0.09354
296.45	0.08711	0.09079	0.09357
298.79	0.08716	0.09098	0.09355
302.3	0.08749	0.09113	0.09369
306.99	0.08774	0.09127	0.09381
311.68	0.08804	0.09142	0.09386
316.37	0.08831	0.09158	0.09414
321.05	0.08856	0.09176	0.09412
325.74	0.08888	0.09202	0.09418
330.43	0.0891	0.09215	0.09434
335.12	0.08921	0.0923	0.09443
339.8	0.08952	0.09245	0.09463
344.49	0.08974	0.09266	0.09472
349.18	0.09005	0.09286	0.09482
353.87	0.0903	0.093	0.09498
358.55	0.09042	0.09313	0.09504
363.24	0.0906	0.09327	0.09515
367.93	0.09077	0.09337	0.09525
372.62	0.09099	0.09352	0.09536
377.3	0.09123	0.09366	0.0955
381.99	0.0914	0.09386	0.0955
386.68	0.09156	0.09398	0.09556
391.37	0.09169	0.09407	0.09552
396.05	0.09186	0.09415	0.09575
400.74	0.09203	0.09432	0.09585
405.43	0.09217	0.0945	0.09595
410.12	0.09241	0.09454	0.09599
414.8	0.09268	0.09463	0.09599
419.49	0.09256	0.09478	0.09602
424.18	0.0928	0.09489	0.09605
428.87	0.09292	0.09493	0.09624
433.55	0.09307	0.0949	0.09621
438.24	0.09324	0.09517	0.09627
442.93	0.09344	0.09525	0.09635
447.62	0.09366	0.09537	0.09638
452.3	0.09366	0.09537	0.09649
456.99	0.0938	0.0954	0.09654
461.68	0.09382	0.09549	0.0965
466.37	0.09397	0.09561	0.09661
471.05	0.09402	0.09569	0.09652
475.74	0.0942	0.09569	0.09658
480.43	0.09433	0.09572	0.09668
485.12	0.09433	0.09572	0.09668
489.8	0.09447	0.09578	0.0967
494.49	0.0946	0.09587	0.09681
499.18	0.09464	0.09605	0.09686
503.87	0.09466	0.09604	0.09689
508.55	0.09477	0.09607	0.097
513.24	0.09491	0.09614	0.09705
517.93	0.09498	0.09618	0.09704
522.62	0.09511	0.09619	0.09708
527.3	0.09517	0.09618	0.09708
531.99	0.0953	0.09625	0.09702
536.68	0.09533	0.09617	0.09713
541.37	0.09545	0.09625	0.09722
546.05	0.09547	0.09628	0.09732
550.74	0.09569	0.09639	0.09729
555.43	0.09574	0.09641	0.09727
560.12	0.09564	0.09646	0.09737
564.8	0.09578	0.09649	0.09741
569.49	0.09584	0.09651	0.09735
574.18	0.09589	0.09659	0.09742
578.86	0.09597	0.0967	0.09741
583.55	0.09607	0.09674	0.09742
588.24	0.09617	0.09677	0.09752
592.93	0.09607	0.09681	0.09749
597.61	0.09614	0.09682	0.09756

## Sheet: Fig 2c
[formaldehyde] (mM)	kobs1 (s-1)	kobs2 (s-1)	kobs3 (s-1)	avg kobs1 (s-1)	std dev kobs1	avg kobs2 (s-1)	std dev kobs2	avg kobs3 (s-1)	std dev kobs3
50	0.094375	0.021905	0.0062766	0.0792	0.016	0.0222	0.000465	0.00636	0.00035
50	0.062143	0.03569	0.0067487
50	0.081041	0.022564	0.0060555
100	0.13603	0.028443	0.0078398	0.133	0.012	0.0299	0.00222	0.00752	0.00042
100	0.11981	0.032466	0.0070471
100	0.14235	0.0288	0.0076729
200	0.23615	0.030246	0.0080901	0.239	0.0038	0.0302	0.0054	0.00791	0.0009
200	0.24356	0.02483	0.0068903
200	0.23855	0.035576	0.0087544
400	0.48901	0.030456	0.0092752	0.467	0.0256	0.0317	0.002	0.00952	0.00028
400	0.47388	0.030257	0.0094548
400	0.43911	0.034463	0.0098283

## Sheet: FigS6
wavelength (nm)	Abs FAD	FADH-	FADH- + CH2O
700	0	0	0
699	0.00036852	-2.6079e-05	4.5274e-05
698	-0.0001414	0.00031424	-9.7111e-05
697	-0.0010547	-0.0010391	-0.001619
696	-0.00035937	-0.00060299	-0.0007426
695	0.0001041	-0.00046729	-0.00084771
694	-0.00040619	-3.5635e-05	-0.0012362
693	-0.00073387	-0.00094626	-0.001423
692	-0.00014853	-0.00057226	-0.00083055
691	-0.00011348	-2.4086e-06	-0.00045479
690	0.00012103	-0.00023212	-0.00027794
689	-0.00044535	-0.0006259	-0.0012433
688	-0.0012088	-0.0012327	-0.0011544
687	-0.00025119	-0.00096378	-0.00063487
686	-0.00042002	-0.0004333	-0.00078127
685	-0.0010962	-0.0011142	-0.0014753
684	-0.0018694	-0.0018785	-0.0016813
683	-0.0014051	-0.0013782	-0.0018693
682	-0.0012709	-0.0021103	-0.001895
681	-0.0010782	-0.0012583	-0.00085055
680	-0.0012671	-0.0015061	-0.0016749
679	-0.0013217	-0.00095644	-0.0012354
678	-0.0010178	-0.0013358	-0.0017059
677	-0.0011649	-0.0017173	-0.0013054
676	-0.0015257	-0.0020572	-0.0016138
675	-0.0017948	-0.0024224	-0.0016003
674	-0.0017861	-0.0020188	-0.002145
673	-0.0023454	-0.0022632	-0.0023218
672	-0.0017268	-0.0022698	-0.0022272
671	-0.0019926	-0.0025452	-0.0029477
670	-0.0019917	-0.0023317	-0.0020854
669	-0.0018311	-0.0028235	-0.002461
668	-0.0025609	-0.0027763	-0.0029385
667	-0.0028066	-0.0029531	-0.0032072
666	-0.0035067	-0.0032713	-0.0036497
665	-0.0034439	-0.00386	-0.0030672
664	-0.0033203	-0.0031178	-0.0037755
663	-0.0042451	-0.0039959	-0.0039552
662	-0.0033605	-0.0039771	-0.0037916
661	-0.0049087	-0.0040866	-0.0039483
660	-0.0041963	-0.0043401	-0.004526
659	-0.0044432	-0.004761	-0.0048422
658	-0.0057863	-0.0052193	-0.0059378
657	-0.0050363	-0.0051997	-0.0051406
656	-0.0055636	-0.0055692	-0.0058494
655	-0.0052996	-0.0049713	-0.00526
654	-0.0063125	-0.0053673	-0.0058087
653	-0.0059393	-0.0069312	-0.0067469
652	-0.0069054	-0.0068774	-0.0072955
651	-0.0060203	-0.0061246	-0.0060079
650	-0.0069223	-0.0069973	-0.0068908
649	-0.0067279	-0.0066529	-0.0069307
648	-0.0049767	-0.0065289	-0.0067075
647	-0.008088	-0.0078201	-0.0075432
646	-0.0085251	-0.0065846	-0.0072856
645	-0.0082657	-0.0074572	-0.0070084
644	-0.007928	-0.0065032	-0.007062
643	-0.0086105	-0.0076311	-0.0075045
642	-0.0082466	-0.0069467	-0.0074029
641	-0.0086967	-0.0072621	-0.0073353
640	-0.0071839	-0.0056998	-0.0062598
639	-0.0082912	-0.0070002	-0.0072019
638	-0.0078853	-0.0065011	-0.0064076
637	-0.0078501	-0.0068358	-0.0067815
636	-0.0072695	-0.0059389	-0.0064037
635	-0.0084676	-0.0067238	-0.006048
634	-0.0072931	-0.0056042	-0.0052762
633	-0.0076534	-0.005923	-0.0058153
632	-0.0074487	-0.0060884	-0.0063018
631	-0.0062701	-0.0049945	-0.005204
630	-0.0065821	-0.0048636	-0.0052201
629	-0.0058963	-0.0045179	-0.0048354
628	-0.0061416	-0.0054133	-0.0048312
627	-0.0045804	-0.0036605	-0.0039956
626	-0.0056564	-0.0036482	-0.0036331
625	-0.0052371	-0.0038991	-0.0036274
624	-0.0042432	-0.0025346	-0.0029169
623	-0.0046397	-0.0030346	-0.0032879
622	-0.0042475	-0.0029945	-0.0027339
621	-0.0034596	-0.0026556	-0.0026597
620	-0.0032738	-0.0015423	-0.0014859
619	-0.0031683	-0.0024904	-0.001738
618	-0.0038883	-0.002504	-0.0026063
617	-0.0024809	-0.0015624	-0.0019052
616	-0.0022914	-0.0019027	-0.0013634
615	-0.0020111	-0.00084577	-0.00086596
614	-0.0020901	-0.0012553	-0.0012658
613	-0.0026198	-0.00042429	-0.00085438
612	-0.0027756	-0.00058851	-0.00037002
611	-0.0013969	-0.00072458	-0.00021261
610	-0.0019504	-0.0011846	-0.00085583
609	-0.0021425	-0.0010313	-0.0022128
608	-0.0019944	-0.00049901	-0.001345
607	-0.0016432	0.00022522	-0.00088591
606	-0.0020511	-0.00053947	-0.00089553
605	-0.0016114	-2.9368e-05	9.9465e-05
604	-0.0020289	-0.00022068	-0.00042374
603	-0.0022495	-0.00020206	-0.00079161
602	-0.0008262	0.00066976	-0.00013044
601	-0.00084939	0.00058925	-0.00022136
600	-0.0012883	-0.00016316	-0.00032163
599	-0.0012737	5.3225e-05	0.00045057
598	-0.0013887	0.00065158	-0.00024331
597	-0.00093664	0.00038354	0.00020069
596	-0.0010605	0.00023903	-0.00076256
595	-0.001229	0.00013765	-0.00045675
594	-0.0022214	-0.00065176	-0.0009208
593	-0.00051713	0.00059296	0.00050025
592	-0.0013686	7.9412e-05	-0.00037323
591	-0.0010483	-9.3924e-05	0.00027895
590	-0.0016284	6.4181e-05	-0.00042731
589	-0.0016339	-0.00017162	-0.00013194
588	-0.0014908	-6.8371e-06	-8.5977e-05
587	-0.0012466	0.00014156	5.6827e-05
586	-0.0012968	0.00011956	-0.00067609
585	-0.0013632	-0.00025738	-0.00017735
584	-0.0010627	-2.9005e-05	-0.00051087
583	-0.0013598	4.3279e-05	0.00049695
582	-0.0013135	-0.00020082	0.00011534
581	-0.00077361	2.1263e-05	0.00033542
580	-0.0010225	0.0005413	0.00020149
579	-0.0009175	0.00015972	0.00050525
578	-0.0013713	-0.00021633	5.4081e-05
577	-0.0014279	-4.1436e-05	-0.00064346
576	-0.0016794	-0.00062125	-0.00075066
575	-0.0005489	-5.3244e-05	0.0006716
574	-0.0014564	-0.00035702	-0.00049157
573	-0.0014818	5.4675e-05	9.9335e-05
572	-0.0012615	-0.00024739	-0.00019591
571	-0.00099408	-0.00043061	-0.00059551
570	-0.0010017	-0.00016007	7.7109e-05
569	-0.0010518	-0.00075483	0.00027229
568	-0.0018894	-0.00095628	-0.00092308
567	-0.0022846	-0.0014305	-0.0010636
566	-0.0014319	-2.3568e-06	0.00031274
565	-0.0027645	-0.0014395	-0.001362
564	-0.0018661	-0.0007813	-0.00073851
563	-0.0017401	-0.00035381	9.2461e-06
562	-0.0016289	-0.00095494	-8.1705e-05
561	-0.0020617	8.0189e-05	-0.00038084
560	-0.0012825	-0.00062621	0.00055491
559	-0.0022709	-0.0011167	-0.00063958
558	-0.0015054	-0.00049792	0.00011524
557	-0.0013895	-0.00062337	-0.00021696
556	-0.0017394	-0.00047883	-0.00031423
555	-0.00116	-0.00014798	-8.0721e-05
554	-0.0012794	-0.00022037	0.00013768
553	-0.0013747	-0.00075276	-0.0004729
552	-0.0015261	-0.0003446	-0.0001498
551	-0.002252	-0.001056	-0.00071457
550	-0.0015125	-0.00033357	-0.00024905
549	-0.0019559	-0.00093132	-0.0015226
548	-0.0021094	-0.00073104	-0.00076147
547	-0.0026762	-0.0017929	-0.0014472
546	-0.0025175	-0.0012669	-0.0020981
545	-0.0020834	-0.00060635	-0.0018096
544	-0.0020598	-0.00042217	-0.00061615
543	-0.0021112	-0.00073425	-0.00075992
542	-0.0021593	-0.0015329	-0.0012081
541	-0.0017474	-0.0011356	-0.00075842
540	-0.001879	-0.0013685	-0.00069802
539	-0.0026788	-0.00084743	-0.00041981
538	-0.002571	-0.0016196	-0.0014272
537	-0.0023737	-0.0019794	-0.0017518
536	-0.0029723	-0.0016148	-0.0012812
535	-0.0023627	-0.00084949	-0.0013055
534	-0.001671	-0.00075803	-0.00076385
533	-0.0021263	-0.0014587	-0.0010655
532	-0.0021002	-0.0014606	-0.0012219
531	-0.0014197	-0.00098838	-0.0011665
530	-0.0018426	-0.0013138	-0.0017903
529	-0.0010902	-0.0013805	-0.0010974
528	-0.0018428	-0.0019591	-0.0015647
527	-0.0015097	-0.0012458	-0.0014814
526	-0.00099139	-0.0010884	-0.0014235
525	-0.0011697	-0.001695	-0.0014953
524	-0.0020838	-0.0020679	-0.0024451
523	-0.00089317	-0.0016892	-0.0018398
522	-0.00087754	-0.0021869	-0.0022467
521	-0.00074358	-0.0015569	-0.0022248
520	-0.00017455	-0.0021672	-0.0023633
519	5.4197e-05	-0.0019716	-0.0018453
518	0.00092638	-0.0019808	-0.0019757
517	0.0016194	-0.0020159	-0.0021574
516	0.0019638	-0.0017021	-0.0017067
515	0.0025205	-0.0024878	-0.0024447
514	0.0036031	-0.0019508	-0.0024009
513	0.0042158	-0.0027458	-0.0034404
512	0.0064868	-0.0012952	-0.0018373
511	0.0062603	-0.0026215	-0.002649
510	0.0076498	-0.0024534	-0.0033234
509	0.0105	-0.0019649	-0.0020107
508	0.0118	-0.0021238	-0.0023647
507	0.0135	-0.0021853	-0.0025631
506	0.0148	-0.002693	-0.0035002
505	0.0182	-0.0021355	-0.0028945
504	0.0202	-0.0027251	-0.0036811
503	0.0241	-0.0017079	-0.0017315
502	0.0267	-0.0014286	-0.0026463
501	0.0296	-0.0016657	-0.0030623
500	0.0329	-0.0024937	-0.0030736
499	0.0368	-0.0023565	-0.0035296
498	0.0402	-0.0023999	-0.0037535
497	0.0445	-0.0028608	-0.0037467
496	0.0483	-0.0025463	-0.0039322
495	0.0531	-0.0024185	-0.003766
494	0.0586	-0.0015008	-0.003303
493	0.0634	-0.0016728	-0.0038962
492	0.0674	-0.0022213	-0.0043611
491	0.0735	-0.001692	-0.0038191
490	0.0788	-0.0013963	-0.0038103
489	0.0835	-0.0017529	-0.0034947
488	0.0885	-0.0018678	-0.0035958
487	0.0934	-0.00076331	-0.0036414
486	0.0991	-0.00079619	-0.0036336
485	0.1037	-0.00037881	-0.0032865
484	0.1086	-0.00010174	-0.0026783
483	0.1126	-0.00014366	-0.0032874
482	0.1172	-0.00065461	-0.0034634
481	0.1219	0.00015275	-0.0025642
480	0.1253	6.444e-05	-0.0027258
479	0.1296	0.00098417	-0.003645
478	0.1335	0.0011557	-0.0024741
477	0.1365	0.00096613	-0.0028703
476	0.1401	0.001755	-0.0023259
475	0.1429	0.0017022	-0.0020555
474	0.1439	0.00098861	-0.0028459
473	0.1478	0.0024332	-0.0018393
472	0.1513	0.0026551	-0.0019821
471	0.1521	0.0026624	-0.0022794
470	0.1548	0.0038401	-0.0021623
469	0.1577	0.0038841	-0.0013754
468	0.1581	0.0035851	-0.0019721
467	0.1597	0.0036187	-0.002123
466	0.1627	0.0049268	-0.001733
465	0.1646	0.0054365	-0.0019612
464	0.1656	0.0054675	-0.0014838
463	0.1684	0.0053548	-0.0012592
462	0.1688	0.0061497	-0.0011193
461	0.1702	0.0066802	-0.0006117
460	0.1733	0.0075665	-3.1389e-05
459	0.1756	0.007495	0.000554
458	0.1783	0.0105	0.0016401
457	0.1787	0.0097668	0.00098194
456	0.1791	0.0102	0.00085217
455	0.1795	0.008754	-0.0010409
454	0.1814	0.0103	-0.00024745
453	0.1812	0.00957	-0.00075754
452	0.1819	0.0108	-0.00061465
451	0.1832	0.0112	-0.00023725
450	0.1838	0.0121	0.00024549
449	0.1833	0.0118	-2.248e-05
448	0.1831	0.0122	0.00020945
447	0.1831	0.0137	0.0004507
446	0.1823	0.0139	0.001495
445	0.1807	0.0141	-0.00053974
444	0.1801	0.0143	7.4052e-05
443	0.179	0.0146	0.00064841
442	0.1775	0.0156	0.00034097
441	0.1755	0.016	0.0005749
440	0.1733	0.0165	0.0014722
439	0.1719	0.017	0.00098282
438	0.1707	0.0179	0.0021408
437	0.1675	0.0182	0.0011093
436	0.1658	0.0192	0.0021224
435	0.164	0.0195	0.0017802
434	0.1613	0.0201	0.0014438
433	0.1591	0.0212	0.0021493
432	0.157	0.0219	0.0023298
431	0.1542	0.022	0.0021367
430	0.1516	0.0214	0.0012733
429	0.1498	0.0232	0.0016109
428	0.1473	0.0232	0.0014799
427	0.1451	0.0238	0.0020031
426	0.1431	0.0243	0.0019989
425	0.1402	0.0247	0.0021677
424	0.1373	0.0255	0.0024831
423	0.1358	0.026	0.0023603
422	0.1343	0.0273	0.0028302
421	0.1316	0.0275	0.0032405
420	0.1295	0.0279	0.0033349
419	0.1266	0.0287	0.0036313
418	0.1235	0.0287	0.0029965
417	0.122	0.0296	0.0040215
416	0.1196	0.0295	0.0040564
415	0.1165	0.0303	0.004198
414	0.1152	0.0306	0.0044672
413	0.1134	0.0318	0.0050117
412	0.1112	0.0324	0.0052863
411	0.1097	0.0329	0.0058172
410	0.1077	0.0334	0.0061173
409	0.1058	0.0333	0.0059524
408	0.1037	0.0335	0.0060035
407	0.1039	0.0348	0.0067012
406	0.1041	0.0355	0.0081397
405	0.1032	0.0368	0.0091029
404	0.104	0.0381	0.0102
403	0.1041	0.0381	0.0107
402	0.103	0.0384	0.0112
401	0.1028	0.0376	0.0107
400	0.1043	0.0385	0.0108
399	0.1059	0.0395	0.0119
398	0.1062	0.0394	0.0123
397	0.1082	0.0405	0.0133
396	0.1097	0.041	0.0139
395	0.1115	0.0403	0.014
394	0.1144	0.042	0.0163
393	0.1162	0.0416	0.0159
392	0.1194	0.0419	0.017
391	0.1219	0.0429	0.0189
390	0.1262	0.0443	0.0213
389	0.1287	0.0448	0.0216
388	0.1299	0.0438	0.0219
387	0.1328	0.0449	0.0238
386	0.1352	0.0455	0.0259
385	0.1384	0.0463	0.0283
384	0.1402	0.0467	0.0292
383	0.1418	0.047	0.0304
382	0.1433	0.0471	0.0311
381	0.1457	0.0487	0.0334
380	0.1473	0.0498	0.0366
379	0.1462	0.0478	0.0365
378	0.1475	0.0483	0.0383
377	0.1484	0.0493	0.041
376	0.1497	0.0508	0.044
375	0.1495	0.0505	0.045
374	0.149	0.0515	0.047
373	0.1477	0.0515	0.049
372	0.1481	0.0521	0.051
371	0.1468	0.0528	0.0535
370	0.1476	0.0547	0.0568
369	0.1449	0.0532	0.0576
368	0.1437	0.055	0.0602
367	0.1437	0.0555	0.063
366	0.1416	0.0551	0.0642
365	0.1397	0.0566	0.0672
364	0.1383	0.0564	0.0686
363	0.138	0.0588	0.0716
362	0.1351	0.0582	0.0736
361	0.1336	0.0586	0.0759
360	0.1305	0.0589	0.0766
359	0.1297	0.0607	0.0795
358	0.1269	0.0601	0.0811
357	0.1247	0.0606	0.0835
356	0.1225	0.0609	0.0866
355	0.1211	0.0616	0.0871
354	0.1169	0.0626	0.0876
353	0.1144	0.0632	0.0896
352	0.111	0.0617	0.0921
351	0.1098	0.0645	0.0924
350	0.1066	0.0646	0.0944
349	0.103	0.0629	0.0939
348	0.0987	0.0662	0.0973
347	0.0983	0.0648	0.1011
346	0.0941	0.0675	0.0997
345	0.093	0.0668	0.102
344	0.089	0.067	0.1028
343	0.0873	0.0681	0.1036
342	0.0846	0.0681	0.1045
341	0.0802	0.0675	0.1035
340	0.0787	0.0688	0.1062
339	0.075	0.0695	0.106
338	0.072	0.0699	0.1062
337	0.0696	0.0698	0.1066
336	0.0678	0.07	0.1073
335	0.0648	0.0715	0.1096
334	0.0623	0.0711	0.1097
333	0.0595	0.0722	0.1091
332	0.0571	0.0729	0.1114
331	0.0537	0.0719	0.111
330	0.052	0.0745	0.1117
329	0.0506	0.0759	0.1126
328	0.0479	0.0765	0.1117
327	0.0441	0.0775	0.1115
326	0.0435	0.0785	0.1122
325	0.04	0.0789	0.112
324	0.0379	0.0796	0.1107
323	0.0347	0.0796	0.1106
322	0.0337	0.0827	0.1108
321	0.0325	0.085	0.1105
320	0.0318	0.0858	0.1103
319	0.0298	0.0881	0.1101
318	0.0271	0.0901	0.1089
317	0.0271	0.0926	0.1077
316	0.026	0.0931	0.1064
315	0.0263	0.0953	0.1067
314	0.024	0.0978	0.1051
313	0.0221	0.1001	0.1053
312	0.0227	0.1021	0.1029
311	0.0227	0.1038	0.1027
310	0.0219	0.1072	0.1015
309	0.0208	0.1088	0.1006
308	0.0206	0.1103	0.0991
307	0.0194	0.1129	0.0984
306	0.0201	0.1143	0.0981
305	0.0201	0.116	0.0974
304	0.0216	0.1184	0.0965
303	0.021	0.1184	0.0956
302	0.0212	0.1202	0.0949
301	0.0222	0.1223	0.0945
300	0.0249	0.1246	0.094
299	0.0278	0.1254	0.0933
298	0.0304	0.1272	0.093
297	0.0353	0.1276	0.0933
296	0.0417	0.1307	0.0961
295	0.0488	0.1312	0.0958
294	0.0579	0.1325	0.0966
293	0.0674	0.1346	0.0985
292	0.0806	0.1342	0.0993
291	0.0954	0.1359	0.1026
290	0.1142	0.1373	0.1044
289	0.1329	0.1376	0.1078
288	0.1554	0.1414	0.1114
287	0.1781	0.1454	0.1162
286	0.2014	0.1456	0.1201
285	0.2255	0.1491	0.1253
284	0.2496	0.1551	0.1329
283	0.2744	0.1603	0.1404
282	0.2977	0.1682	0.1482
281	0.3209	0.1758	0.1563
280	0.3454	0.185	0.1657
279	0.3654	0.196	0.175
278	0.3906	0.2103	0.19
277	0.4138	0.2231	0.2015
276	0.4367	0.2413	0.2167
275	0.4591	0.26	0.2303
274	0.486	0.2838	0.2476
273	0.5084	0.3104	0.2635
272	0.5338	0.3381	0.2807
271	0.5576	0.3693	0.2964
270	0.5809	0.4046	0.3143
269	0.599	0.439	0.3281
268	0.6131	0.4753	0.3417
267	0.6253	0.5116	0.3598
266	0.6304	0.5451	0.3721
265	0.6356	0.5735	0.3849
264	0.6361	0.6059	0.4
263	0.637	0.6305	0.4117
262	0.6318	0.6554	0.4253
261	0.6274	0.6765	0.438
260	0.6173	0.6954	0.4511
259	0.6074	0.7098	0.4625
258	0.5955	0.7195	0.473
257	0.581	0.7254	0.4816
256	0.566	0.7233	0.4886
255	0.5516	0.7243	0.4962
254	0.5322	0.7173	0.5041
253	0.5126	0.7013	0.5032
252	0.4883	0.6828	0.5014
251	0.4719	0.6655	0.502
250	0.4467	0.6411	0.4981

## Sheet: FigS7
wavelength (nm)	Abs
199.56	0.208
200.36	0.228
201.16	0.242
201.96	0.251
202.76	0.259
203.56	0.273
204.36	0.281
205.16	0.292
205.96	0.301
206.76	0.319
207.55	0.323
208.35	0.337
209.15	0.334
209.95	0.345
210.75	0.355
211.55	0.368
212.35	0.377
213.15	0.386
213.94	0.395
214.74	0.406
215.54	0.41
216.34	0.421
217.14	0.44
217.94	0.464
218.73	0.501
219.53	0.537
220.33	0.566
221.13	0.589
221.93	0.602
222.72	0.616
223.52	0.624
224.32	0.632
225.12	0.635
225.91	0.641
226.71	0.644
227.51	0.645
228.31	0.643
229.1	0.64
229.9	0.632
230.7	0.621
231.49	0.611
232.29	0.598
233.09	0.583
233.89	0.567
234.68	0.552
235.48	0.536
236.28	0.52
237.07	0.507
237.87	0.494
238.67	0.484
239.46	0.474
240.26	0.468
241.05	0.46
241.85	0.453
242.65	0.447
243.44	0.443
244.24	0.438
245.03	0.436
245.83	0.434
246.63	0.43
247.42	0.429
248.22	0.427
249.01	0.424
249.81	0.424
250.6	0.423
251.4	0.423
252.19	0.421
252.99	0.421
253.78	0.42
254.58	0.419
255.37	0.419
256.17	0.418
256.96	0.417
257.76	0.417
258.55	0.417
259.35	0.416
260.14	0.416
260.94	0.414
261.73	0.413
262.53	0.413
263.32	0.412
264.12	0.412
264.91	0.41
265.7	0.409
266.5	0.407
267.29	0.405
268.09	0.403
268.88	0.4
269.67	0.398
270.47	0.396
271.26	0.395
272.05	0.393
272.85	0.392
273.64	0.391
274.44	0.388
275.23	0.387
276.02	0.385
276.81	0.383
277.61	0.381
278.4	0.379
279.19	0.376
279.99	0.373
280.78	0.368
281.57	0.364
282.37	0.361
283.16	0.358
283.95	0.356
284.74	0.353
285.54	0.349
286.33	0.343
287.12	0.336
287.91	0.329
288.7	0.323
289.5	0.32
290.29	0.314
291.08	0.308
291.87	0.304
292.66	0.298
293.46	0.293
294.25	0.286
295.04	0.281
295.83	0.275
296.62	0.271
297.41	0.264
298.21	0.259
299	0.253
299.79	0.248
300.58	0.239
301.37	0.233
302.16	0.228
302.95	0.221
303.74	0.216
304.53	0.211
305.32	0.206
306.12	0.204
306.91	0.2
307.7	0.198
308.49	0.195
309.28	0.192
310.07	0.191
310.86	0.189
311.65	0.187
312.44	0.186
313.23	0.183
314.02	0.181
314.81	0.18
315.6	0.179
316.39	0.177
317.18	0.176
317.97	0.175
318.76	0.173
319.55	0.17
320.34	0.17
321.13	0.169
321.91	0.168
322.7	0.166
323.49	0.165
324.28	0.164
325.07	0.163
325.86	0.163
326.65	0.161
327.44	0.161
328.23	0.161
329.01	0.16
329.8	0.159
330.59	0.158
331.38	0.159
332.17	0.158
332.96	0.157
333.75	0.157
334.53	0.157
335.32	0.156
336.11	0.156
336.9	0.155
337.69	0.156
338.47	0.156
339.26	0.156
340.05	0.157
340.84	0.155
341.62	0.156
342.41	0.155
343.2	0.155
343.99	0.155
344.77	0.156
345.56	0.156
346.35	0.155
347.14	0.155
347.92	0.155
348.71	0.154
349.5	0.155
350.28	0.154
351.07	0.154
351.86	0.153
352.64	0.154
353.43	0.153
354.22	0.154
355	0.154
355.79	0.152
356.58	0.153
357.36	0.152
358.15	0.151
358.93	0.152
359.72	0.15
360.51	0.151
361.29	0.149
362.08	0.149
362.86	0.147
363.65	0.147
364.43	0.145
365.22	0.145
366.01	0.144
366.79	0.144
367.58	0.141
368.36	0.142
369.15	0.141
369.93	0.141
370.72	0.141
371.5	0.139
372.29	0.138
373.07	0.138
373.86	0.137
374.64	0.136
375.43	0.135
376.21	0.133
376.99	0.133
377.78	0.132
378.56	0.131
379.35	0.13
380.13	0.129
380.92	0.127
381.7	0.126
382.48	0.123
383.27	0.122
384.05	0.12
384.84	0.119
385.62	0.118
386.4	0.115
387.19	0.115
387.97	0.113
388.75	0.112
389.54	0.109
390.32	0.108
391.1	0.108
391.89	0.107
392.67	0.106
393.45	0.104
394.24	0.104
395.02	0.103
395.8	0.102
396.58	0.103
397.37	0.101
398.15	0.101
398.93	0.1
399.71	0.1
400.5	0.099
401.28	0.097
402.06	0.095
402.84	0.094
403.62	0.093
404.41	0.093
405.19	0.092
405.97	0.091
406.75	0.09
407.53	0.09
408.32	0.089
409.1	0.089
409.88	0.087
410.66	0.087
411.44	0.086
412.22	0.086
413	0.086
413.79	0.085
414.57	0.085
415.35	0.085
416.13	0.084
416.91	0.084
417.69	0.084
418.47	0.084
419.25	0.083
420.03	0.082
420.81	0.084
421.59	0.082
422.37	0.082
423.15	0.081
423.93	0.081
424.72	0.082
425.5	0.081
426.28	0.08
427.06	0.081
427.84	0.081
428.62	0.08
429.39	0.079
430.17	0.079
430.95	0.079
431.73	0.079
432.51	0.079
433.29	0.079
434.07	0.077
434.85	0.078
435.63	0.078
436.41	0.077
437.19	0.077
437.97	0.077
438.75	0.077
439.53	0.075
440.3	0.075
441.08	0.074
441.86	0.074
442.64	0.074
443.42	0.074
444.2	0.074
444.98	0.074
445.75	0.074
446.53	0.074
447.31	0.074
448.09	0.075
448.87	0.074
449.64	0.073
450.42	0.073
451.2	0.073
451.98	0.073
452.76	0.072
453.53	0.072
454.31	0.071
455.09	0.07
455.87	0.07
456.64	0.07
457.42	0.07
458.2	0.069
458.97	0.068
459.75	0.068
460.53	0.068
461.31	0.068
462.08	0.068
462.86	0.067
463.64	0.067
464.41	0.066
465.19	0.065
465.96	0.066
466.74	0.066
467.52	0.065
468.29	0.065
469.07	0.065
469.85	0.064
470.62	0.063
471.4	0.063
472.17	0.063
472.95	0.063
473.73	0.063
474.5	0.062
475.28	0.062
476.05	0.062
476.83	0.061
477.6	0.061
478.38	0.06
479.15	0.059
479.93	0.059
480.7	0.057
481.48	0.057
482.25	0.056
483.03	0.056
483.8	0.054
484.58	0.053
485.35	0.053
486.13	0.051
486.9	0.051
487.68	0.05
488.45	0.049
489.23	0.048
490	0.048
490.77	0.046
491.55	0.045
492.32	0.044
493.1	0.044
493.87	0.043
494.64	0.042
495.42	0.042
496.19	0.041
496.96	0.04
497.74	0.04
498.51	0.038
499.29	0.038
500.06	0.038
500.83	0.037
501.61	0.036
502.38	0.037
503.15	0.035
503.92	0.035
504.7	0.035
505.47	0.035
506.24	0.034
507.02	0.033
507.79	0.034
508.56	0.032
509.33	0.032
510.11	0.032
510.88	0.032
511.65	0.03
512.42	0.03
513.19	0.031
513.97	0.031
514.74	0.031
515.51	0.031
516.28	0.03
517.05	0.029
517.83	0.03
518.6	0.029
519.37	0.03
520.14	0.029
520.91	0.031
521.68	0.029
522.45	0.029
523.23	0.028
524	0.028
524.77	0.028
525.54	0.028
526.31	0.027
527.08	0.027
527.85	0.028
528.62	0.028
529.39	0.027
530.16	0.027
530.93	0.027
531.7	0.027
532.47	0.027
533.24	0.026
534.01	0.027
534.78	0.026
535.55	0.025
536.32	0.027
537.09	0.027
537.86	0.026
538.63	0.026
539.4	0.026
540.17	0.026
540.94	0.025
541.71	0.025
542.48	0.025
543.25	0.026
544.02	0.026
544.79	0.024
545.56	0.024
546.33	0.024
547.1	0.025
547.86	0.026
548.63	0.025
549.4	0.025
550.17	0.026
550.94	0.026
551.71	0.026
552.48	0.025
553.24	0.025
554.01	0.025
554.78	0.024
555.55	0.025
556.32	0.024
557.09	0.024
557.85	0.024
558.62	0.025
559.39	0.024
560.16	0.025
560.92	0.025
561.69	0.024
562.46	0.025
563.23	0.024
563.99	0.023
564.76	0.024
565.53	0.023
566.3	0.024
567.06	0.025
567.83	0.024
568.6	0.023
569.36	0.023
570.13	0.023
570.9	0.023
571.66	0.023
572.43	0.023
573.2	0.023
573.96	0.022
574.73	0.021
575.5	0.021
576.26	0.023
577.03	0.021
577.79	0.022
578.56	0.022
579.33	0.022
580.09	0.021
580.86	0.022
581.62	0.022
582.39	0.021
583.15	0.02
583.92	0.02
584.68	0.022
585.45	0.022
586.21	0.022
586.98	0.022
587.75	0.021
588.51	0.02
589.28	0.02
590.04	0.02
590.8	0.019
591.57	0.021
592.33	0.021
593.1	0.021
593.86	0.021
594.63	0.021
595.39	0.021
596.16	0.021
596.92	0.02
597.68	0.019
598.45	0.02
599.21	0.02
599.98	0.019
600.74	0.019
601.5	0.022
602.27	0.022
603.03	0.021
603.79	0.02
604.56	0.02
605.32	0.019
606.09	0.018
606.85	0.019
607.61	0.018
608.37	0.018
609.14	0.019
609.9	0.019
610.66	0.019
611.43	0.018
612.19	0.019
612.95	0.019
613.71	0.019
614.48	0.018
615.24	0.017
616	0.018
616.76	0.017
617.53	0.02
618.29	0.02
619.05	0.018
619.81	0.017
620.57	0.017
621.34	0.017
622.1	0.018
622.86	0.017
623.62	0.017
624.38	0.016
625.14	0.016
625.91	0.017
626.67	0.018
627.43	0.017
628.19	0.017
628.95	0.016
629.71	0.016
630.47	0.015
631.23	0.016
631.99	0.016
632.76	0.016
633.52	0.017
634.28	0.015
635.04	0.014
635.8	0.016
636.56	0.016
637.32	0.016
638.08	0.015
638.84	0.016
639.6	0.017
640.36	0.016
641.12	0.014
641.88	0.015
642.64	0.014
643.4	0.014
644.16	0.014
644.92	0.013
645.68	0.013
646.44	0.013
647.2	0.015
647.95	0.015
648.71	0.015
649.47	0.015
650.23	0.014
650.99	0.013
651.75	0.013
652.51	0.013
653.27	0.013
654.03	0.012
654.78	0.012
655.54	0.012
656.3	0.012
657.06	0.012
657.82	0.012
658.58	0.011
659.33	0.012
660.09	0.013
660.85	0.014
661.61	0.014
662.37	0.012
663.12	0.011
663.88	0.012
664.64	0.011
665.4	0.013
666.15	0.013
666.91	0.012
667.67	0.011
668.43	0.011
669.18	0.012
669.94	0.013
670.7	0.012
671.45	0.012
672.21	0.01
672.97	0.009
673.73	0.009
674.48	0.01
675.24	0.011
676	0.011
676.75	0.009
677.51	0.009
678.26	0.009
679.02	0.009
679.78	0.01
680.53	0.01
681.29	0.01
682.04	0.009
682.8	0.008
683.56	0.009
684.31	0.01
685.07	0.01
685.82	0.01
686.58	0.01
687.33	0.01
688.09	0.01
688.84	0.01
689.6	0.01
690.35	0.011
691.11	0.011
691.86	0.011
692.62	0.008
693.37	0.008
694.13	0.009
694.88	0.009
695.64	0.008
696.39	0.008
697.15	0.009
697.9	0.007
698.66	0.007
699.41	0.008
700.16	0.008
700.92	0.009
701.67	0.008
702.43	0.007
703.18	0.007
703.93	0.008
704.69	0.008
705.44	0.008
706.19	0.008
706.95	0.007
707.7	0.008
708.45	0.007
709.21	0.007
709.96	0.007
710.71	0.009
711.47	0.01
712.22	0.011
712.97	0.009
713.73	0.007
714.48	0.008
715.23	0.009
715.98	0.007
716.74	0.006
717.49	0.006
718.24	0.006
718.99	0.009
719.75	0.01
720.5	0.009
721.25	0.009
722	0.008
722.75	0.01
723.5	0.009
724.26	0.007
725.01	0.006
725.76	0.007
726.51	0.006
727.26	0.005
728.01	0.005
728.77	0.006
729.52	0.007
730.27	0.007
731.02	0.007
731.77	0.008
732.52	0.006
733.27	0.007
734.02	0.006
734.77	0.008
735.52	0.006
736.27	0.004
737.02	0.004
737.77	0.004
738.53	0.005
739.28	0.003
740.03	0.004
740.78	0.005
741.53	0.005
742.28	0.006
743.03	0.007
743.77	0.005
744.52	0.006
745.27	0.006
746.02	0.005
746.77	0.004
747.52	0.005
748.27	0.004
749.02	0.005
749.77	0.006
750.52	0.004
751.27	0.002
752.02	0.003
752.77	0.004
753.51	0.004
754.26	0.005
755.01	0.006
755.76	0.004
756.51	0.004
757.26	0.003
758.01	0.004
758.75	0.004
759.5	0.005
760.25	0.004
761	0.003
761.75	0.003
762.49	0.003
763.24	0.002
763.99	0.001
764.74	0.001
765.48	0.001
766.23	0.003
766.98	0.004
767.73	0.004
768.47	0.004
769.22	0.004
769.97	0.003
770.72	0.003
771.46	0.002
772.21	0.005
772.96	0.004
773.7	0.004
774.45	0.004
775.2	0.004
775.94	0.003
776.69	0.005
777.44	0.007
778.18	0.006
778.93	0.004
779.67	0.002
780.42	0.002
781.17	0.004
781.91	0.005
782.66	0.004
783.4	0.004
784.15	0.004
784.89	0.002
785.64	0.001
786.39	-0.001
787.13	-0.001
787.88	0
788.62	0
789.37	0.002
790.11	0.003
790.86	0.003
791.6	0.002
792.35	0.004
793.09	0.003
793.84	0.003
794.58	0.001
795.32	0.002
796.07	0.001
796.81	0
797.56	0
798.3	0
799.05	0
799.79	0.002
800.53	0.003
801.28	0.002
802.02	0.001
802.77	0.002
803.51	0.001
804.25	0.002
805	0.002
805.74	0.001
806.48	0
807.23	0.001
807.97	0.001
808.71	0
809.46	-0.001
810.2	-0.001
810.94	0
811.68	0
812.43	0.002
813.17	0.002
813.91	0.001
814.65	0
815.4	0.001
816.14	0.003
816.88	0.002
817.62	0.003
818.37	0.002
819.11	0.002
819.85	0.002
820.59	0
821.33	0.001
822.08	0.001
822.82	-0.001
823.56	-0.001
824.3	0
825.04	0.001
825.78	0.003
826.52	0.003
827.27	0.005
828.01	0.004
828.75	0.003
829.49	0.004
830.23	0.005
830.97	0.004
831.71	0.002
832.45	0
833.19	0.001
833.93	0.001
834.67	-0.001
835.41	-0.003
836.15	-0.002
836.89	-0.001
837.63	0.001
838.37	0.001
839.11	0
839.85	-0.001
840.59	-0.002
841.33	-0.002
842.07	0
842.81	0.002
843.55	0.001
844.29	0.001
845.03	0.001
845.77	0.002
846.51	0.002
847.25	0.001
847.99	0
848.73	0
849.47	0
850.2	0
850.94	0
851.68	0
852.42	0
853.16	0
853.9	0
854.63	0
855.37	0
856.11	0
856.85	0
857.59	0
858.33	0
859.06	0
859.8	0
860.54	0
861.28	0
862.01	0
862.75	0
863.49	0
864.23	0
864.96	0
865.7	0
866.44	0
867.17	0
867.91	0
868.65	0
869.39	0
870.12	0
870.86	0
871.6	0
872.33	0
873.07	0
873.8	0
874.54	0
875.28	0
876.01	0
876.75	0
877.48	0
878.22	0
878.96	0
879.69	0
880.43	0
881.16	0
881.9	0
882.63	0
883.37	0
884.1	0
884.84	0
885.57	0
886.31	0
887.04	0
887.78	0
888.51	0
889.25	0
889.98	0
890.72	0
891.45	0
892.19	0
892.92	0
893.65	0
894.39	0
895.12	0
895.86	0
896.59	0
897.32	0
898.06	0
898.79	0
899.53	0
900.26	0
900.99	0
901.73	0
902.46	0
903.19	0
903.93	0
904.66	0
905.39	0
906.12	0
906.86	0
907.59	0
908.32	0
909.05	0
909.79	0
910.52	0
911.25	0
911.98	0
912.72	0
913.45	0
914.18	0
914.91	0
915.64	0
916.38	0
917.11	0
917.84	0
918.57	0
919.3	0
920.03	0
920.76	0
921.5	0
922.23	0
922.96	0
923.69	0
924.42	0
925.15	0
925.88	0
926.61	0
927.34	0
928.07	0
928.8	0
929.53	0
930.26	0
930.99	0
931.72	0
932.45	0
933.18	0
933.91	0
934.64	0
935.37	0
936.1	0
936.83	0
937.56	0
938.29	0
939.02	0
939.75	0
940.48	0
941.21	0
941.94	0
942.67	0
943.4	0
944.12	0
944.85	0
945.58	0
946.31	0
947.04	0
947.77	0
948.5	0
949.22	0
949.95	0
950.68	0
951.41	0
952.14	0
952.86	0
953.59	0
954.32	0
955.05	0
955.77	0
956.5	0
957.23	0
957.96	0
958.68	0
959.41	0
960.14	0
960.86	0
961.59	0
962.32	0
963.04	0
963.77	0
964.5	0
965.22	0
965.95	0
966.68	0
967.4	0
968.13	0
968.85	0
969.58	0
970.31	0
971.03	0
971.76	0
972.48	0
973.21	0
973.93	0
974.66	0
975.39	0
976.11	0
976.84	0
977.56	0
978.29	0
979.01	0
979.74	0
980.46	0
981.19	-0.035
981.91	-0.225
982.63	0.132
983.36	0.089
984.08	0.155
984.81	0.165
985.53	0.174
986.26	0.184
986.98	0.191
987.7	0.209
988.43	0
989.15	0
989.88	0
990.6	0
991.32	0
992.05	0
992.77	-0.005
993.49	-0.007
994.22	-0.014
994.94	0.009

## Sheet: Fig 2a
ppm	intensity (+ ThyX)	intensity (- ThyX)
34.0019	86558	92316
33.9946	-310216	64702
33.9874	142642	-15906
33.9801	-112508	-22150
33.9728	-116106	9600
33.9655	-156086	-31124
33.9582	-160272	7008
33.9509	-204870	-249146
33.9436	-215296	-456686
33.9363	214178	140120
33.929	-202620	-237748
33.9217	2460	-70430
33.9145	-10724	148052
33.9072	-60614	-59266
33.8999	-184948	-21702
33.8926	-153682	-138502
33.8853	-102576	62238
33.878	18702	-332260
33.8707	-92934	-171338
33.8634	-199964	-201462
33.8561	-109052	-184204
33.8489	-151756	-106650
33.8416	15130	98342
33.8343	17858	21070
33.827	54268	37390
33.8197	71630	159576
33.8124	112494	-92750
33.8051	-201470	146662
33.7978	-192864	287656
33.7905	-41742	-29976
33.7832	91518	97764
33.776	-267402	80800
33.7687	-145834	190298
33.7614	234660	-328678
33.7541	-42486	-38756
33.7468	-92300	21732
33.7395	215598	173612
33.7322	-98518	113286
33.7249	224768	124746
33.7176	147442	146758
33.7103	163664	108788
33.7031	-113984	68420
33.6958	-106236	46308
33.6885	31984	142524
33.6812	-240444	-104896
33.6739	-17962	-121214
33.6666	157910	-49754
33.6593	29188	288780
33.652	-10404	330294
33.6447	108492	221948
33.6374	-186712	-14656
33.6302	64836	6382
33.6229	307768	-214592
33.6156	-250624	-238144
33.6083	214144	-62192
33.601	-31180	-45066
33.5937	-257598	-302638
33.5864	20668	295512
33.5791	55954	204698
33.5718	-57740	-99864
33.5646	85398	-154940
33.5573	128446	11050
33.55	111938	61670
33.5427	-392906	50120
33.5354	-51620	-108430
33.5281	-173478	-116266
33.5208	111616	-244344
33.5135	-158464	-39324
33.5062	-107340	163434
33.4989	158782	-164690
33.4917	-2590	7038
33.4844	176764	-10004
33.4771	171942	192744
33.4698	-32468	-101218
33.4625	76626	-50780
33.4552	-44812	-16756
33.4479	-35506	-281618
33.4406	122022	-26618
33.4333	-186298	283022
33.426	51402	73742
33.4188	218242	-99564
33.4115	-12312	-134130
33.4042	-82720	-227890
33.3969	81032	141238
33.3896	-21700	8600
33.3823	-77222	205836
33.375	-84374	22196
33.3677	64596	128906
33.3604	81180	144068
33.3531	-173750	21924
33.3459	-43802	-183982
33.3386	-362	6996
33.3313	51310	122750
33.324	-57340	-270084
33.3167	201852	149108
33.3094	-195424	-130420
33.3021	83900	120914
33.2948	243652	-18942
33.2875	-86818	37196
33.2803	154982	106454
33.273	-101936	48220
33.2657	161888	6898
33.2584	-171852	244820
33.2511	-92432	107434
33.2438	57218	262316
33.2365	42906	-237822
33.2292	-40990	-37754
33.2219	65570	361776
33.2146	69750	-215142
33.2074	-154870	202178
33.2001	77172	-96380
33.1928	-147828	6508
33.1855	-59774	-204230
33.1782	57614	-317600
33.1709	-182294	-37742
33.1636	-1338	-301314
33.1563	-28618	65716
33.149	-19664	196394
33.1417	62292	165438
33.1345	-54066	-44436
33.1272	-51300	139278
33.1199	-415830	-14036
33.1126	28426	58696
33.1053	5678	166400
33.098	29224	27328
33.0907	-333212	-66522
33.0834	50030	-184136
33.0761	-191520	-5026
33.0688	94716	-155244
33.0616	-24666	-79750
33.0543	-139644	-151010
33.047	200578	-275448
33.0397	11442	-31576
33.0324	60562	-37520
33.0251	-252472	65104
33.0178	40168	136978
33.0105	278116	-257552
33.0032	-8442	-239002
32.996	55050	-135368
32.9887	49216	-81634
32.9814	142060	76086
32.9741	15972	305068
32.9668	-58116	18782
32.9595	127320	-234868
32.9522	-35030	268636
32.9449	27062	83678
32.9376	-49772	-87932
32.9303	-3462	44216
32.9231	52878	-154400
32.9158	-55202	-223834
32.9085	64370	-140846
32.9012	-54392	129020
32.8939	133006	49994
32.8866	-181276	-152942
32.8793	-129954	83226
32.872	105988	-55874
32.8647	-45138	1672
32.8574	56692	431934
32.8502	-199306	123876
32.8429	36828	-64150
32.8356	3648	69124
32.8283	-81310	-175996
32.821	-171434	-17934
32.8137	132382	-52960
32.8064	-55632	49896
32.7991	82990	204008
32.7918	-167086	185396
32.7845	-70154	-195856
32.7773	-30976	-189676
32.77	120728	225232
32.7627	-297338	111252
32.7554	-480004	-230782
32.7481	73310	139830
32.7408	-98906	-150004
32.7335	-135410	81482
32.7262	34616	109372
32.7189	-49462	-48862
32.7117	76564	109202
32.7044	-6060	134478
32.6971	195866	87706
32.6898	-124410	-82794
32.6825	-176734	53508
32.6752	-37926	-52628
32.6679	-86998	-71616
32.6606	486444	52688
32.6533	133160	-243372
32.646	20696	-44256
32.6388	193826	40034
32.6315	-32756	32608
32.6242	111314	-148788
32.6169	-52378	-38018
32.6096	107664	18392
32.6023	-204960	161822
32.595	128070	8762
32.5877	191368	-430100
32.5804	106776	-126608
32.5731	-75990	-79602
32.5659	144814	-72934
32.5586	32506	116560
32.5513	-186112	98894
32.544	-179494	162466
32.5367	-339976	29728
32.5294	12034	21988
32.5221	-10344	-56258
32.5148	-120176	14942
32.5075	-91324	134708
32.5002	-91190	79048
32.493	-120834	132428
32.4857	30116	-30562
32.4784	112626	173468
32.4711	38560	-108648
32.4638	-187288	304224
32.4565	435872	42046
32.4492	-163622	191640
32.4419	91700	56044
32.4346	-7114	67356
32.4274	94170	80916
32.4201	6730	197068
32.4128	2612	5734
32.4055	63058	-69728
32.3982	-92580	106990
32.3909	166224	277276
32.3836	-194154	118706
32.3763	31840	191818
32.369	-150924	-255490
32.3617	150646	-32152
32.3545	160086	-95636
32.3472	41146	239168
32.3399	-246496	40322
32.3326	1818	213800
32.3253	-227716	-29424
32.318	-80488	358890
32.3107	219608	-95394
32.3034	-19858	193656
32.2961	-134766	236364
32.2888	-214956	-44660
32.2816	-302018	-59998
32.2743	-11542	-249254
32.267	-147590	148910
32.2597	-110854	112020
32.2524	-254686	-219842
32.2451	-60642	-108466
32.2378	19300	-42038
32.2305	-156094	133838
32.2232	-199662	59398
32.2159	-114496	73360
32.2087	-74920	91866
32.2014	-108096	-47402
32.1941	-234106	-37310
32.1868	47230	87136
32.1795	-114408	69572
32.1722	-79210	277242
32.1649	4258	-145700
32.1576	-161174	-56424
32.1503	53408	97638
32.1431	245486	-32894
32.1358	-169548	146332
32.1285	-153072	6660
32.1212	143012	-62486
32.1139	-84344	2680
32.1066	-84062	137824
32.0993	40184	153722
32.092	11038	-145348
32.0847	127386	1738
32.0774	-61594	38346
32.0702	-98746	116926
32.0629	-11822	252502
32.0556	-193642	-75772
32.0483	63662	135106
32.041	-251268	172458
32.0337	-93120	-12996
32.0264	-269332	13552
32.0191	-41198	-33398
32.0118	58904	-124862
32.0045	-194250	-121736
31.9973	-166528	191518
31.99	205370	-142188
31.9827	27546	-155586
31.9754	-224714	115892
31.9681	27038	17288
31.9608	62156	-28946
31.9535	9352	-321138
31.9462	-58866	-87272
31.9389	120176	80592
31.9317	-66478	213770
31.9244	-21102	247318
31.9171	-88936	-29526
31.9098	9290	-39270
31.9025	-120526	46538
31.8952	-143948	4060
31.8879	122062	-434080
31.8806	241540	158930
31.8733	-50496	82752
31.866	75954	52326
31.8588	85506	-93404
31.8515	44366	-23092
31.8442	24878	-13844
31.8369	-84964	-68562
31.8296	-239950	-133590
31.8223	-256960	-13940
31.815	57686	89176
31.8077	-43402	106110
31.8004	-628558	127000
31.7931	-82894	-101944
31.7859	166562	-90570
31.7786	-153094	-55674
31.7713	-37178	58524
31.764	-175442	-148774
31.7567	18710	-130560
31.7494	-17662	210698
31.7421	35128	-111178
31.7348	55624	210658
31.7275	84910	-121870
31.7202	-207546	-92070
31.713	24376	-132404
31.7057	-60214	62008
31.6984	81278	-36574
31.6911	30816	8692
31.6838	-107306	184948
31.6765	-91150	6886
31.6692	-282368	-34930
31.6619	-88128	-214952
31.6546	55556	78830
31.6474	172416	-281008
31.6401	-130534	78508
31.6328	141732	-277238
31.6255	370650	249622
31.6182	82472	187168
31.6109	-100904	-12198
31.6036	-55760	16230
31.5963	37330	-69472
31.589	93926	108450
31.5817	-145530	63668
31.5745	14828	213310
31.5672	-217850	-21690
31.5599	-41396	-138118
31.5526	-86950	-43210
31.5453	159960	-39808
31.538	-33006	84620
31.5307	122812	303128
31.5234	-14246	54844
31.5161	-56670	50284
31.5088	65916	-137482
31.5016	87718	412800
31.4943	278892	-29584
31.487	-172126	227382
31.4797	-240438	8760
31.4724	-141100	-196642
31.4651	-169606	235174
31.4578	-192898	-152818
31.4505	-161814	-82444
31.4432	104214	-153310
31.4359	92572	-45880
31.4287	-6144	-86826
31.4214	112112	-7416
31.4141	-47712	31312
31.4068	43912	-132098
31.3995	-209540	-24582
31.3922	7278	11756
31.3849	-13684	205568
31.3776	186114	-156564
31.3703	-8060	64464
31.3631	338060	324974
31.3558	202152	257806
31.3485	-89904	-3332
31.3412	82324	75442
31.3339	140674	146962
31.3266	73412	-152742
31.3193	-262288	238698
31.312	-23854	-50686
31.3047	-182802	9466
31.2974	152090	275258
31.2902	-24628	38802
31.2829	-183280	-69282
31.2756	11626	-270998
31.2683	41710	53718
31.261	-127860	-196748
31.2537	-243154	15364
31.2464	-101690	54288
31.2391	30992	-44202
31.2318	-89048	202574
31.2245	-266488	142990
31.2173	-135734	-169028
31.21	-271998	14536
31.2027	-320128	158080
31.1954	-35730	41524
31.1881	-103416	-165664
31.1808	224934	-15112
31.1735	40764	180624
31.1662	-4270	73562
31.1589	41284	29162
31.1516	-119920	-77224
31.1444	7348	-140166
31.1371	-52768	-48714
31.1298	-190704	-377950
31.1225	-37194	-198350
31.1152	-103356	52298
31.1079	-81926	-66172
31.1006	-95934	-82646
31.0933	31298	-250278
31.086	-147332	252394
31.0788	17670	106276
31.0715	-124432	254884
31.0642	-62238	12724
31.0569	-28308	-103100
31.0496	-130086	-134866
31.0423	-32806	59592
31.035	-209162	-7402
31.0277	143618	34606
31.0204	124288	-86324
31.0131	-121742	-12102
31.0059	-239504	19326
30.9986	-257718	62870
30.9913	-10824	-221790
30.984	-317858	39028
30.9767	-110544	-44454
30.9694	-131122	52766
30.9621	269720	38562
30.9548	285674	-54060
30.9475	257114	-26578
30.9402	92568	-113230
30.933	146178	114388
30.9257	-41210	24326
30.9184	9036	60846
30.9111	55452	-53430
30.9038	-173528	-40984
30.8965	-173552	104482
30.8892	27286	64938
30.8819	-84590	61770
30.8746	-73822	-8656
30.8673	18096	139154
30.8601	-23290	-33858
30.8528	-260220	67924
30.8455	91376	93084
30.8382	140052	-83144
30.8309	-66582	144290
30.8236	-70434	-74404
30.8163	-45576	-168656
30.809	-338314	179974
30.8017	-140290	-55474
30.7945	-51300	12568
30.7872	-55316	-251264
30.7799	121386	-29114
30.7726	-32888	-64658
30.7653	-229224	-43118
30.758	217812	216290
30.7507	12486	48808
30.7434	13000	74074
30.7361	30556	176720
30.7288	-111788	-196680
30.7216	77922	11792
30.7143	19604	-23420
30.707	-83502	-2742
30.6997	-108262	50038
30.6924	-179158	-42986
30.6851	231386	120074
30.6778	-12506	-267912
30.6705	129774	35082
30.6632	-179368	57766
30.6559	7454	-149086
30.6487	-237380	-147128
30.6414	-138940	10510
30.6341	4230	-151928
30.6268	54762	-172070
30.6195	-196210	-29560
30.6122	36356	184034
30.6049	206342	71304
30.5976	247244	53712
30.5903	-28076	-138106
30.583	-27146	-109250
30.5758	102038	-39782
30.5685	71022	-108130
30.5612	12258	-86112
30.5539	-1032	-84840
30.5466	88864	-26340
30.5393	-233636	61404
30.532	1318	30992
30.5247	115956	238006
30.5174	19394	238960
30.5102	128418	69682
30.5029	44022	-44730
30.4956	-109702	17602
30.4883	143438	81398
30.481	-47380	-113000
30.4737	204264	99106
30.4664	-329786	33788
30.4591	-61608	-79108
30.4518	-26652	186728
30.4445	228476	29912
30.4373	-27246	-241142
30.43	-57960	41914
30.4227	154796	-94390
30.4154	182092	120974
30.4081	-183490	169518
30.4008	-148798	35536
30.3935	-195668	-223912
30.3862	-140418	6506
30.3789	-117916	-30126
30.3716	62664	-86616
30.3644	-54384	-191478
30.3571	19614	259750
30.3498	116410	235190
30.3425	-44054	-43010
30.3352	-35158	385286
30.3279	-76888	186082
30.3206	-80658	76580
30.3133	41416	38964
30.306	-21850	200298
30.2987	-241238	23626
30.2915	112362	70518
30.2842	191410	411824
30.2769	128428	-44524
30.2696	-41154	-282350
30.2623	-204064	66324
30.255	-152780	-245470
30.2477	239064	-127692
30.2404	83902	-1256
30.2331	-173510	249484
30.2259	-262944	133622
30.2186	37004	-216432
30.2113	-31600	172
30.204	90872	215842
30.1967	-12886	88002
30.1894	229044	-180000
30.1821	168522	-425814
30.1748	-151632	117478
30.1675	131882	-57060
30.1602	-73380	116970
30.153	160302	23968
30.1457	-35910	-119886
30.1384	-46460	-38832
30.1311	100356	139008
30.1238	333260	-134704
30.1165	-169136	-74308
30.1092	45652	40406
30.1019	-53234	-171372
30.0946	-138708	-175496
30.0873	-120778	208142
30.0801	-111180	384102
30.0728	-70702	54712
30.0655	10458	222420
30.0582	169316	-207346
30.0509	-124064	125422
30.0436	13442	-132612
30.0363	-137084	24040
30.029	-49744	253918
30.0217	-140312	-123610
30.0144	-362706	83856
30.0072	136458	-56860
29.9999	71172	224234
29.9926	111646	3270
29.9853	109528	-14978
29.978	-73206	-13932
29.9707	174214	-2342
29.9634	-204678	50946
29.9561	-213462	-245012
29.9488	-226348	80576
29.9416	-135962	197570
29.9343	-205284	-22022
29.927	-7802	192556
29.9197	-94384	99060
29.9124	129660	-78458
29.9051	-189770	77600
29.8978	258454	-86462
29.8905	-46466	-5270
29.8832	27804	233250
29.8759	-321250	369726
29.8687	-60208	235540
29.8614	16068	-324118
29.8541	235162	-98746
29.8468	134784	-18360
29.8395	-79756	5060
29.8322	-221322	-183188
29.8249	143086	131352
29.8176	250410	87062
29.8103	-220786	-9250
29.803	52074	-88812
29.7958	68892	42968
29.7885	-31248	-48106
29.7812	-141446	29358
29.7739	221196	23356
29.7666	-178754	-3472
29.7593	-82758	333112
29.752	-115280	-242294
29.7447	57386	91800
29.7374	-240500	39082
29.7302	18106	-43984
29.7229	-85090	212926
29.7156	-115704	43500
29.7083	-168258	-64106
29.701	28020	52660
29.6937	47094	48260
29.6864	-94804	122152
29.6791	180956	143750
29.6718	53002	-41734
29.6645	3446	105580
29.6573	-76100	-67326
29.65	58034	196034
29.6427	-253380	36262
29.6354	-109016	80382
29.6281	56532	18562
29.6208	29758	-160710
29.6135	-145088	-78668
29.6062	-43896	-131016
29.5989	77044	-116328
29.5916	104852	46240
29.5844	-164458	-7638
29.5771	9902	1926
29.5698	197640	52004
29.5625	-76920	-381688
29.5552	83734	249676
29.5479	16456	82306
29.5406	-38264	-19408
29.5333	77972	103818
29.526	101352	211090
29.5187	163438	-31032
29.5115	-104386	-21012
29.5042	-60640	-29692
29.4969	-20128	69850
29.4896	-87020	2608
29.4823	-9380	-81028
29.475	-38406	-53142
29.4677	-103918	-74746
29.4604	99722	24252
29.4531	-96306	117394
29.4459	44580	-132378
29.4386	-99524	22846
29.4313	-77096	166096
29.424	34250	-102808
29.4167	164768	-1098
29.4094	196242	103810
29.4021	37320	25130
29.3948	-97022	243450
29.3875	161776	127290
29.3802	-83400	180428
29.373	184882	-116850
29.3657	22870	1156
29.3584	21662	-8062
29.3511	-1880	-217772
29.3438	135850	228124
29.3365	-117470	170100
29.3292	238998	123446
29.3219	-377798	1476
29.3146	-258342	-66844
29.3073	7246	226164
29.3001	-25634	-66314
29.2928	-127186	-119746
29.2855	-448790	-113454
29.2782	-269938	-201000
29.2709	13194	297924
29.2636	1568	35176
29.2563	-66400	-117276
29.249	86876	-29002
29.2417	148190	-174710
29.2344	213676	186966
29.2272	-85532	-86202
29.2199	232156	166048
29.2126	-142028	-9040
29.2053	104624	-18492
29.198	139066	-193392
29.1907	-187096	139664
29.1834	-131588	124648
29.1761	-54610	-122196
29.1688	32976	-21118
29.1616	141416	155684
29.1543	178632	-29510
29.147	-191460	12188
29.1397	134234	-68190
29.1324	10514	-15302
29.1251	-62900	-60472
29.1178	124710	53754
29.1105	-137398	-115302
29.1032	199588	140780
29.0959	-169844	1576
29.0887	150624	13224
29.0814	-136184	232390
29.0741	-200990	-4494
29.0668	-41780	31548
29.0595	31470	-111524
29.0522	-144458	97692
29.0449	55318	-206444
29.0376	-21114	-41466
29.0303	51706	-87774
29.023	-32088	-151070
29.0158	49828	-228032
29.0085	-114218	-49874
29.0012	-57830	69068
28.9939	-164938	-119674
28.9866	-9352	185976
28.9793	-55210	9402
28.972	-239598	-349030
28.9647	-11794	-133004
28.9574	-50718	-118302
28.9501	56750	-35056
28.9429	73994	293892
28.9356	-40174	-9764
28.9283	134442	-69334
28.921	6472	184918
28.9137	-133134	116274
28.9064	55282	188530
28.8991	-56550	39368
28.8918	160278	94480
28.8845	-149694	-258252
28.8773	24256	369128
28.87	77004	-5102
28.8627	-89116	-80604
28.8554	300766	206566
28.8481	-494926	128756
28.8408	-221304	28162
28.8335	142824	71172
28.8262	-143808	94156
28.8189	3666	128216
28.8116	-43726	-10186
28.8044	92946	91096
28.7971	259742	116140
28.7898	-35856	18080
28.7825	308510	66440
28.7752	-91406	-58958
28.7679	-167320	-110342
28.7606	-29582	184078
28.7533	-152462	-143768
28.746	-172856	112256
28.7387	-74844	-5438
28.7315	-266912	-54494
28.7242	-80264	102504
28.7169	120174	-30550
28.7096	216478	-237068
28.7023	31944	286554
28.695	209026	-58172
28.6877	48908	321866
28.6804	-8282	6196
28.6731	-42698	-111584
28.6658	-249516	34542
28.6586	110522	-33544
28.6513	-69642	28092
28.644	-128456	-102226
28.6367	-159352	52182
28.6294	82768	60060
28.6221	102672	-98536
28.6148	-20528	-6318
28.6075	181638	-164874
28.6002	132908	15600
28.593	-101222	-16964
28.5857	293432	65900
28.5784	-126026	167676
28.5711	-18944	14510
28.5638	64920	60618
28.5565	68102	-169026
28.5492	-197822	-105450
28.5419	-32982	92716
28.5346	-178912	-68168
28.5273	-194944	73868
28.5201	-180758	-78346
28.5128	-150526	-131850
28.5055	-287146	-71772
28.4982	42884	23836
28.4909	-226144	-3694
28.4836	115478	-51234
28.4763	5104	192536
28.469	100156	199092
28.4617	63878	-3428
28.4544	-42	147236
28.4472	-44076	305346
28.4399	-260824	-102178
28.4326	-144126	138984
28.4253	229276	-54562
28.418	-69560	-306586
28.4107	12210	82244
28.4034	7238	187366
28.3961	7744	-286404
28.3888	-216174	-75076
28.3815	-42052	47874
28.3743	-159234	-64730
28.367	-148672	252686
28.3597	-55990	147470
28.3524	65268	363722
28.3451	50698	143758
28.3378	115616	29522
28.3305	8434	-215674
28.3232	37698	142006
28.3159	-430	110612
28.3087	234948	193396
28.3014	-162380	24120
28.2941	-102084	-177526
28.2868	64998	161926
28.2795	133232	3240
28.2722	237602	-115216
28.2649	-298216	-92926
28.2576	71818	-49558
28.2503	-132302	-51240
28.243	-259458	349596
28.2358	-367700	36140
28.2285	218092	-238212
28.2212	106400	15960
28.2139	-92840	50486
28.2066	19724	81734
28.1993	-23508	262218
28.192	14590	-2980
28.1847	-154628	-225480
28.1774	50386	-20302
28.1701	-314	-229548
28.1629	-233730	-14926
28.1556	-55338	28408
28.1483	44168	-189546
28.141	-165908	96994
28.1337	-96758	68880
28.1264	86090	100090
28.1191	36042	-105826
28.1118	-89408	-38742
28.1045	69130	195396
28.0972	29820	62214
28.09	-134844	66526
28.0827	34624	206422
28.0754	-415532	130786
28.0681	-116472	171604
28.0608	65126	48662
28.0535	-157172	54068
28.0462	180314	-74130
28.0389	123126	81436
28.0316	-149636	-40466
28.0244	117130	18708
28.0171	100914	154710
28.0098	109870	-98408
28.0025	90476	127728
27.9952	246930	61966
27.9879	-1750	-156668
27.9806	80812	89984
27.9733	-88928	44634
27.966	54492	-3746
27.9587	-171830	40522
27.9515	-273142	91130
27.9442	56136	-474
27.9369	38856	175740
27.9296	-150786	-16690
27.9223	283676	55124
27.915	-77654	-83090
27.9077	-235892	-32338
27.9004	16418	-216260
27.8931	-103448	-18456
27.8858	23600	155372
27.8786	-146524	-89694
27.8713	225486	145274
27.864	-104588	-45328
27.8567	-127316	-71662
27.8494	-179080	212660
27.8421	195148	-84084
27.8348	20896	76100
27.8275	-75590	67334
27.8202	33658	91656
27.8129	31488	-38234
27.8057	-136906	-125268
27.7984	16278	-334750
27.7911	-218950	91402
27.7838	37890	72802
27.7765	270528	-226872
27.7692	-34240	-286054
27.7619	106530	134710
27.7546	270756	137810
27.7473	-64718	-30428
27.7401	159968	170950
27.7328	69270	88018
27.7255	135124	9870
27.7182	-193858	-105846
27.7109	215314	-101228
27.7036	-209142	236046
27.6963	-82064	102816
27.689	-37608	15118
27.6817	-138900	-40244
27.6744	-40652	79448
27.6672	-370688	-98394
27.6599	164518	20454
27.6526	-99700	136744
27.6453	-70092	29980
27.638	-171620	204530
27.6307	18980	-75672
27.6234	36624	116886
27.6161	274460	449336
27.6088	-99978	126104
27.6015	-246344	-170216
27.5943	139760	120114
27.587	176666	84466
27.5797	144968	-98
27.5724	-22330	-31154
27.5651	-78500	-11038
27.5578	-112486	-38204
27.5505	32900	20402
27.5432	62360	-159246
27.5359	-25962	52798
27.5287	-34464	34304
27.5214	33960	-150268
27.5141	72884	117188
27.5068	-3222	-58274
27.4995	118890	266764
27.4922	-74172	147508
27.4849	-291806	-247408
27.4776	-3566	133794
27.4703	-76658	-161454
27.463	-223964	255916
27.4558	-191350	-100742
27.4485	392378	25998
27.4412	-72736	112528
27.4339	66928	-239266
27.4266	-60346	17306
27.4193	165300	129412
27.412	64360	-54334
27.4047	-29460	160656
27.3974	-132800	-108072
27.3901	78878	-125688
27.3829	-118608	-73042
27.3756	-270388	-206832
27.3683	-66550	-234488
27.361	-33800	290418
27.3537	27314	185064
27.3464	21292	17250
27.3391	5852	14352
27.3318	-169326	-50978
27.3245	-153690	40576
27.3172	-268128	79724
27.31	84230	56762
27.3027	-65576	234950
27.2954	-96654	-192992
27.2881	-5280	-77706
27.2808	192138	-55766
27.2735	-123624	-148372
27.2662	177724	114282
27.2589	5990	242834
27.2516	-258740	-132038
27.2444	-171058	-16554
27.2371	-73596	97582
27.2298	141842	-238434
27.2225	-283894	71012
27.2152	22414	-170712
27.2079	-42868	130300
27.2006	21048	186156
27.1933	44486	74766
27.186	155430	-5194
27.1787	18248	43262
27.1715	-261302	-247122
27.1642	-49306	38966
27.1569	-81516	-170736
27.1496	-184052	187816
27.1423	117784	70310
27.135	-124602	-126904
27.1277	111112	164138
27.1204	150698	-156930
27.1131	-5768	-112310
27.1058	-376148	-108434
27.0986	-198866	-172644
27.0913	-123816	9928
27.084	34562	-136890
27.0767	-93878	-61900
27.0694	-104824	-162272
27.0621	133928	-112762
27.0548	-123714	-246304
27.0475	-103188	-43814
27.0402	168852	212880
27.0329	201896	168092
27.0257	-139384	-43880
27.0184	11392	2154
27.0111	-41496	26336
27.0038	-184274	-29958
26.9965	-162096	-72712
26.9892	-221314	2658
26.9819	24534	174206
26.9746	-244680	-153548
26.9673	42952	265426
26.9601	-96498	56762
26.9528	-274952	-30800
26.9455	-229236	-48904
26.9382	65516	29870
26.9309	205800	-255730
26.9236	-17648	278038
26.9163	49534	24968
26.909	-204500	162142
26.9017	97748	14090
26.8944	-30272	-46850
26.8872	-264086	-126972
26.8799	-111628	62072
26.8726	102830	77564
26.8653	167736	46566
26.858	-9796	54340
26.8507	64598	185000
26.8434	-48328	-108992
26.8361	-135704	65894
26.8288	337870	184706
26.8215	118578	235324
26.8143	1838	42050
26.807	-39706	217300
26.7997	140446	139290
26.7924	-91882	201272
26.7851	14200	167502
26.7778	-13386	264024
26.7705	201556	246090
26.7632	-103004	-57450
26.7559	-217416	-145664
26.7486	-13264	23600
26.7414	-50278	-138346
26.7341	-267430	-49320
26.7268	27940	23232
26.7195	241530	-225884
26.7122	-90926	-49100
26.7049	-235586	-60
26.6976	112508	-15820
26.6903	-80916	31144
26.683	6540	3896
26.6758	40776	-67598
26.6685	103188	62858
26.6612	-57182	106490
26.6539	148474	75738
26.6466	98406	64792
26.6393	-182986	-155424
26.632	7736	57188
26.6247	233034	2354
26.6174	-248884	173272
26.6101	77948	-109718
26.6029	-28412	-57628
26.5956	-107130	-112316
26.5883	-36740	312
26.581	-61930	25096
26.5737	-9252	-47246
26.5664	127436	-174742
26.5591	52132	26534
26.5518	-37930	238384
26.5445	-73030	74710
26.5372	57258	59156
26.53	-196274	-133548
26.5227	78144	-101832
26.5154	177676	-242256
26.5081	50112	-208542
26.5008	-63804	56620
26.4935	-46268	59040
26.4862	-160340	-169182
26.4789	273384	44848
26.4716	-82738	-82040
26.4643	68040	-57424
26.4571	-21946	-163632
26.4498	53770	-113780
26.4425	88072	-193750
26.4352	-86872	139096
26.4279	145218	76472
26.4206	99966	-80566
26.4133	37554	120458
26.406	-236816	185352
26.3987	15572	79788
26.3915	-84108	-86186
26.3842	256872	88408
26.3769	55280	28714
26.3696	34838	-67234
26.3623	-167804	-33326
26.355	30278	-242920
26.3477	-85220	294380
26.3404	-185338	22858
26.3331	-210300	31198
26.3258	15476	293894
26.3186	106436	6160
26.3113	-86776	-228950
26.304	53622	-198574
26.2967	-109348	249522
26.2894	-79236	-22720
26.2821	41392	196746
26.2748	19150	90262
26.2675	-96698	-39594
26.2602	89204	-152040
26.2529	128020	19438
26.2457	44930	-56400
26.2384	2550	22232
26.2311	-376268	-80940
26.2238	-53856	-207216
26.2165	3504	63390
26.2092	67972	-83072
26.2019	43368	11842
26.1946	47812	113514
26.1873	95234	-61270
26.18	-140410	269926
26.1728	31144	-70210
26.1655	97546	110914
26.1582	202338	41246
26.1509	326518	-51144
26.1436	-222	-43316
26.1363	-134428	54476
26.129	-80646	98732
26.1217	-314720	20844
26.1144	90062	96966
26.1072	-92316	204106
26.0999	-352884	-104430
26.0926	-289302	103196
26.0853	-105886	204488
26.078	-33680	-93972
26.0707	109232	198082
26.0634	-30928	-392522
26.0561	-122134	80982
26.0488	65464	-94382
26.0415	-147136	86836
26.0343	172174	-3410
26.027	-250542	-244576
26.0197	10252	-21074
26.0124	-96584	125728
26.0051	-71206	-119324
25.9978	144004	-158740
25.9905	-8074	-121086
25.9832	-66746	191522
25.9759	35462	18626
25.9686	-273272	129756
25.9614	-163896	-119762
25.9541	-120340	212316
25.9468	-43440	-103928
25.9395	-42442	33728
25.9322	-193958	-145870
25.9249	-66608	-77110
25.9176	-79816	185116
25.9103	119182	108326
25.903	85836	-104620
25.8957	44192	27046
25.8885	-197062	-222894
25.8812	-115544	-14654
25.8739	-90604	-131574
25.8666	-126610	-189650
25.8593	-9056	-26832
25.852	8640	-39648
25.8447	-60590	75068
25.8374	163670	-6738
25.8301	249472	-219614
25.8229	-164460	-118518
25.8156	-288118	60116
25.8083	212956	48390
25.801	125468	-116782
25.7937	28618	-172166
25.7864	32448	41644
25.7791	-82884	60296
25.7718	1916	298532
25.7645	174878	-133920
25.7572	131344	-50444
25.75	218970	121144
25.7427	-145746	-92514
25.7354	-37018	-187816
25.7281	-69404	-182744
25.7208	49112	-2230
25.7135	-46314	-6942
25.7062	50122	-285446
25.6989	62072	-147322
25.6916	-204120	120896
25.6843	-166336	37062
25.6771	-68772	49816
25.6698	17022	83848
25.6625	44894	272346
25.6552	69194	157016
25.6479	11746	-171034
25.6406	116162	73094
25.6333	40780	-196900
25.626	59946	-47084
25.6187	-232580	-55940
25.6114	-141386	-169624
25.6042	-148288	105818
25.5969	-57108	-121614
25.5896	25938	44390
25.5823	-244992	-107366
25.575	-43104	-93470
25.5677	-41422	-75642
25.5604	50722	75526
25.5531	-67566	-50910
25.5458	169460	103930
25.5386	-180422	11862
25.5313	115434	134312
25.524	120888	4894
25.5167	45012	225956
25.5094	109364	-35460
25.5021	54382	-21896
25.4948	54234	-74900
25.4875	-102134	-103376
25.4802	-262984	12778
25.4729	15680	-12304
25.4657	196414	284240
25.4584	43804	-75854
25.4511	84512	-227636
25.4438	-17346	240
25.4365	57792	1936
25.4292	60216	135202
25.4219	95430	62914
25.4146	265292	96248
25.4073	374210	148144
25.4	203194	42756
25.3928	137414	267552
25.3855	-99890	197860
25.3782	-86350	-138164
25.3709	124994	-208950
25.3636	-79878	-10010
25.3563	-157310	-323946
25.349	-11872	-79572
25.3417	-125270	124234
25.3344	72766	120528
25.3271	115696	93368
25.3199	-83500	146734
25.3126	-401480	23358
25.3053	206772	-239026
25.298	25172	-42462
25.2907	246452	-22280
25.2834	-101352	268778
25.2761	240170	1192
25.2688	-184968	63164
25.2615	-103358	185080
25.2543	71050	-66694
25.247	-477440	-77334
25.2397	-93262	-173444
25.2324	57122	75750
25.2251	-108174	164330
25.2178	117364	37150
25.2105	-150878	-65200
25.2032	141808	163992
25.1959	114584	-315640
25.1886	168958	50502
25.1814	-106794	191318
25.1741	-115056	-168066
25.1668	-15182	-71356
25.1595	-182156	146596
25.1522	-246994	134322
25.1449	-2250	54618
25.1376	-123768	237310
25.1303	-64838	-164996
25.123	-143638	-161046
25.1157	-117176	199374
25.1085	-87500	146272
25.1012	40726	63698
25.0939	-32206	117348
25.0866	34986	-116326
25.0793	-166772	167556
25.072	-11248	147256
25.0647	102184	130122
25.0574	-121492	8270
25.0501	-124460	-144352
25.0429	181448	83076
25.0356	-293750	-56998
25.0283	327210	-132206
25.021	-144652	-316560
25.0137	240180	-149866
25.0064	-130856	386270
24.9991	-159840	40084
24.9918	72256	2522
24.9845	76162	-195846
24.9772	-94756	-15680
24.97	44544	-85846
24.9627	112346	-27544
24.9554	-87218	47574
24.9481	-2596	159808
24.9408	33950	194420
24.9335	-25272	-51960
24.9262	-157830	131468
24.9189	-97248	50688
24.9116	-49114	-208336
24.9043	86570	239114
24.8971	-6184	-4674
24.8898	230830	-248554
24.8825	208042	-380996
24.8752	-35428	85396
24.8679	50030	73820
24.8606	-365202	-67364
24.8533	165488	285070
24.846	25858	38026
24.8387	13392	-221052
24.8314	-28712	-140732
24.8242	-95970	14728
24.8169	89648	15832
24.8096	-288378	179874
24.8023	151382	-67226
24.795	-240768	259318
24.7877	-315454	-210820
24.7804	-232682	33662
24.7731	-165176	-303848
24.7658	-114776	152804
24.7586	41096	74958
24.7513	-42598	-92310
24.744	-256764	48962
24.7367	212700	253256
24.7294	-192250	227004
24.7221	-22498	153690
24.7148	-201352	135366
24.7075	-122608	-386476
24.7002	-265620	56602
24.6929	-38646	-29264
24.6857	-4708	-179412
24.6784	81360	-67458
24.6711	152962	-202818
24.6638	-186058	49382
24.6565	-23166	44222
24.6492	-50268	-148668
24.6419	151302	380350
24.6346	-114586	-244306
24.6273	-320030	-88102
24.62	-95006	-125504
24.6128	56810	41916
24.6055	-22542	131046
24.5982	-258860	390954
24.5909	118926	83842
24.5836	70610	-227528
24.5763	-101328	329466
24.569	49600	-71788
24.5617	361084	35988
24.5544	161850	289562
24.5471	-149326	-46880
24.5399	-47246	9708
24.5326	-18486	165534
24.5253	-74056	1572
24.518	-236350	-165444
24.5107	-81962	-127022
24.5034	151390	139376
24.4961	-111702	22638
24.4888	127844	147666
24.4815	-155292	29990
24.4743	305904	115392
24.467	-108302	89676
24.4597	-240320	-191510
24.4524	-11940	93684
24.4451	-257054	-157986
24.4378	102152	287150
24.4305	343196	35418
24.4232	-209392	-27952
24.4159	-187432	-36062
24.4086	145300	131922
24.4014	-129446	-222942
24.3941	-97288	66608
24.3868	26570	-26562
24.3795	250198	56318
24.3722	-172288	35120
24.3649	32594	48732
24.3576	-68334	201298
24.3503	-4306	-718
24.343	-147536	152512
24.3357	-287020	122138
24.3285	-239104	23026
24.3212	-88838	7628
24.3139	-55184	232406
24.3066	-136002	192348
24.2993	-152160	94474
24.292	-219126	97484
24.2847	162852	11766
24.2774	288806	107610
24.2701	-7870	-111550
24.2628	-135070	196134
24.2556	187262	-244850
24.2483	-316	91362
24.241	-169252	3908
24.2337	-110190	-11718
24.2264	-267892	-182924
24.2191	-110296	-201908
24.2118	220184	-65012
24.2045	-172384	-271968
24.1972	-178040	4282
24.19	-239446	-140010
24.1827	19936	138084
24.1754	-191254	-130826
24.1681	279596	-201828
24.1608	140270	90942
24.1535	-72582	-42234
24.1462	22986	64584
24.1389	198058	266434
24.1316	159394	-4776
24.1243	141360	-95942
24.1171	142830	-157424
24.1098	28304	223574
24.1025	32308	91872
24.0952	-119936	-82242
24.0879	-232308	222682
24.0806	-86678	7588
24.0733	-104496	40762
24.066	-13098	125246
24.0587	-156640	-80964
24.0514	33058	-16690
24.0442	-121370	-113296
24.0369	78740	21332
24.0296	-84778	-95652
24.0223	-33106	-130448
24.015	-23654	171860
24.0077	57760	238984
24.0004	-384724	-74656
23.9931	6214	-280254
23.9858	75272	11980
23.9785	28238	163496
23.9713	-13022	115692
23.964	27700	-86830
23.9567	-200606	75486
23.9494	-52694	93368
23.9421	-40498	60934
23.9348	43078	46482
23.9275	113864	4664
23.9202	-88070	-65742
23.9129	-98956	202462
23.9057	-56114	-129324
23.8984	32856	-80106
23.8911	1808	37910
23.8838	159690	-135840
23.8765	5048	-137118
23.8692	-105804	-26378
23.8619	125468	-35148
23.8546	-127420	-3348
23.8473	-57024	-63834
23.84	118016	-21016
23.8328	-55416	-228272
23.8255	134518	-86872
23.8182	53430	45684
23.8109	-11880	20542
23.8036	75738	-202746
23.7963	-264454	191100
23.789	90298	-158044
23.7817	-49318	135706
23.7744	-43936	243100
23.7671	259754	-94956
23.7599	-243950	180810
23.7526	-18178	-213238
23.7453	15198	-104266
23.738	-85138	44128
23.7307	-27774	1376
23.7234	-149218	-167392
23.7161	111708	86602
23.7088	-6676	-57720
23.7015	149462	-88498
23.6942	31656	-88830
23.687	-64792	-42884
23.6797	5186	-92322
23.6724	-107610	247956
23.6651	61078	38134
23.6578	-245696	31036
23.6505	174642	72648
23.6432	-52884	-208462
23.6359	-82384	-384680
23.6286	228104	-71758
23.6214	11644	-212052
23.6141	-2946	-133028
23.6068	27638	31048
23.5995	-173602	-67288
23.5922	228520	79612
23.5849	-80126	218536
23.5776	-255976	139030
23.5703	-104136	-31540
23.563	-120964	185014
23.5557	58610	-125108
23.5485	124212	216912
23.5412	-154916	-11232
23.5339	-180702	-155658
23.5266	224130	-179098
23.5193	-130508	92692
23.512	-173160	-128418
23.5047	-115838	84092
23.4974	-57124	43152
23.4901	136036	-85772
23.4828	-101444	-173526
23.4756	-82468	-5580
23.4683	-126788	-114232
23.461	50780	148768
23.4537	-100358	94656
23.4464	-6266	-255302
23.4391	235832	-7598
23.4318	-100874	-47508
23.4245	256070	83620
23.4172	-112306	-92742
23.4099	-27510	62130
23.4027	-27826	69902
23.3954	52846	264782
23.3881	106096	-110362
23.3808	-14748	183990
23.3735	88080	-45688
23.3662	-50582	170154
23.3589	-16942	234490
23.3516	283000	-13586
23.3443	-93534	-294238
23.3371	-295488	279966
23.3298	53530	-444224
23.3225	-37888	-6980
23.3152	135642	-109490
23.3079	-149242	-7574
23.3006	79750	-14728
23.2933	96950	-49580
23.286	78526	123566
23.2787	232274	251250
23.2714	-36134	-278600
23.2642	-11280	160312
23.2569	112668	1632
23.2496	-170106	-202130
23.2423	381720	-246984
23.235	59196	345566
23.2277	-76162	-127464
23.2204	-145978	102136
23.2131	-202170	-248196
23.2058	-257916	15588
23.1985	295630	-95148
23.1913	-249968	-21682
23.184	-147904	29108
23.1767	-55002	56900
23.1694	22780	-278622
23.1621	-25882	191446
23.1548	14160	-7510
23.1475	-1414	-117512
23.1402	12992	25114
23.1329	153756	-167876
23.1256	112284	110608
23.1184	-71050	153756
23.1111	-147606	-23408
23.1038	176812	280846
23.0965	-249286	69070
23.0892	36594	163402
23.0819	492866	430
23.0746	-66462	82282
23.0673	-150820	83966
23.06	-202554	160114
23.0528	-126768	6792
23.0455	-30560	-105464
23.0382	-111708	-49216
23.0309	-94440	-53382
23.0236	-102708	114800
23.0163	-321346	236610
23.009	38396	-23572
23.0017	-209674	144848
22.9944	-104348	40584
22.9871	290636	97858
22.9799	-109248	155686
22.9726	-24076	162712
22.9653	154946	-25512
22.958	-132314	190766
22.9507	131000	-307274
22.9434	-158290	46696
22.9361	-42646	-41738
22.9288	117558	129224
22.9215	-115442	-3064
22.9142	61694	-100934
22.907	35908	13984
22.8997	69230	-53068
22.8924	-110408	-36472
22.8851	-53014	-262040
22.8778	-58258	127870
22.8705	13990	188538
22.8632	73552	104480
22.8559	-81078	211790
22.8486	91006	-178906
22.8414	40100	-30072
22.8341	61718	142618
22.8268	-193948	6198
22.8195	8376	-173574
22.8122	-226794	316298
22.8049	-156296	-187402
22.7976	64134	150488
22.7903	-94368	10096
22.783	39754	217886
22.7757	-129438	107410
22.7685	-49384	266916
22.7612	8062	-115956
22.7539	34422	-115996
22.7466	-63296	55916
22.7393	-116414	2050
22.732	-73318	-102236
22.7247	-161036	57658
22.7174	187192	32558
22.7101	159000	-40268
22.7028	12346	-55400
22.6956	-191432	-126704
22.6883	-176304	194016
22.681	-144244	367100
22.6737	25012	-254214
22.6664	-187596	41966
22.6591	-72222	-70254
22.6518	-197228	-42750
22.6445	154560	-86194
22.6372	104864	-32044
22.6299	-154324	117936
22.6227	70934	-160314
22.6154	-127876	-11468
22.6081	-74060	66256
22.6008	-212470	26370
22.5935	-81018	149558
22.5862	94450	-68428
22.5789	-13762	47430
22.5716	-119924	24348
22.5643	42308	-54776
22.5571	-18754	-58416
22.5498	-9986	12978
22.5425	-65244	16306
22.5352	-91262	-57194
22.5279	-225614	175704
22.5206	-213408	78012
22.5133	-50908	237496
22.506	63080	49202
22.4987	175482	-18636
22.4914	-65738	184852
22.4842	6550	165820
22.4769	-70420	158870
22.4696	-26246	-212530
22.4623	-213364	121814
22.455	-11094	64446
22.4477	10136	16438
22.4404	-38590	-78508
22.4331	84080	-108538
22.4258	-239050	-45832
22.4185	-114134	-32744
22.4113	-57474	-39238
22.404	-23254	216034
22.3967	-341616	140980
22.3894	7520	40996
22.3821	-145266	-10398
22.3748	42708	214996
22.3675	70788	-87686
22.3602	-12422	-266404
22.3529	-192708	172352
22.3456	-60338	-55618
22.3384	-170650	-213458
22.3311	57422	94816
22.3238	-198866	-63082
22.3165	204138	-674
22.3092	50524	1486
22.3019	123974	-46942
22.2946	70262	110882
22.2873	29566	156340
22.28	-158190	-43968
22.2728	-306504	41352
22.2655	-17806	-54166
22.2582	-276084	-52448
22.2509	47780	205422
22.2436	62728	15714
22.2363	-217648	132822
22.229	125952	254830
22.2217	55770	209774
22.2144	69718	25400
22.2071	-8694	-172802
22.1999	83640	93550
22.1926	-305046	-116074
22.1853	-369106	135196
22.178	-13454	-43366
22.1707	65676	20952
22.1634	-11740	91658
22.1561	167596	67520
22.1488	-45366	-161362
22.1415	74318	-80272
22.1342	35090	-184024
22.127	13504	72036
22.1197	28016	27276
22.1124	36332	-17520
22.1051	-232660	-270094
22.0978	95142	-248844
22.0905	-362278	197868
22.0832	-304862	175830
22.0759	76056	-340076
22.0686	42568	-117320
22.0613	16390	-68224
22.0541	-77370	-271586
22.0468	13680	36402
22.0395	-111630	6144
22.0322	-125178	9536
22.0249	22616	-198616
22.0176	-72030	299258
22.0103	39998	-29088
22.003	153808	-224726
21.9957	-322832	-24502
21.9885	-146020	55022
21.9812	-167992	-78868
21.9739	147166	137018
21.9666	-147918	-91516
21.9593	20492	-97470
21.952	74650	215498
21.9447	-28440	-211436
21.9374	-196996	-130674
21.9301	-71826	-26480
21.9228	-113904	35148
21.9156	93840	-187782
21.9083	-104940	-30148
21.901	126720	-138
21.8937	-261772	-36574
21.8864	39590	80858
21.8791	-185196	47932
21.8718	35866	3040
21.8645	-48348	-65116
21.8572	-331428	136640
21.8499	-85812	12502
21.8427	72258	52020
21.8354	28522	-119910
21.8281	52040	137736
21.8208	30142	-106600
21.8135	6264	-182184
21.8062	278	17782
21.7989	-218460	291066
21.7916	-15500	-269124
21.7843	219806	238156
21.777	-235002	67826
21.7698	220790	59006
21.7625	285106	198952
21.7552	-204358	-99868
21.7479	-392328	16100
21.7406	-149756	112032
21.7333	13860	-217766
21.726	-172454	132274
21.7187	123654	158146
21.7114	-4090	148624
21.7042	-156568	19374
21.6969	-115092	-155216
21.6896	-76704	-359588
21.6823	62614	144866
21.675	211846	-128498
21.6677	-286938	266448
21.6604	-187348	-326624
21.6531	-296810	-18556
21.6458	-183398	242982
21.6385	-150984	-59412
21.6313	-46310	-69772
21.624	134924	33946
21.6167	-185874	161446
21.6094	4290	75984
21.6021	-188956	323790
21.5948	145820	-22332
21.5875	-64126	-50316
21.5802	51994	-2594
21.5729	202094	-182756
21.5656	-37806	65204
21.5584	-93250	-25844
21.5511	95404	114622
21.5438	66134	145892
21.5365	134212	-189846
21.5292	-27846	214618
21.5219	-10034	285858
21.5146	-222878	251868
21.5073	-116442	142674
21.5	-137562	-150076
21.4927	-380452	46194
21.4855	175340	39616
21.4782	-128852	-15738
21.4709	130426	-113910
21.4636	-337994	-152100
21.4563	-49432	6922
21.449	-165026	358534
21.4417	107916	-146166
21.4344	47860	174798
21.4271	147650	146394
21.4199	-274972	95406
21.4126	-56336	-189672
21.4053	121348	34916
21.398	-105932	29622
21.3907	-88176	-16536
21.3834	40030	177378
21.3761	35406	240300
21.3688	11964	-163502
21.3615	-95462	-221944
21.3542	-133016	14280
21.347	-139852	166228
21.3397	141616	-30940
21.3324	150014	91204
21.3251	16354	32832
21.3178	-93136	41612
21.3105	58006	69958
21.3032	-6394	48974
21.2959	103750	140554
21.2886	-33358	-77188
21.2813	-166814	182990
21.2741	-33200	-221330
21.2668	3104	72328
21.2595	-169060	-156638
21.2522	-122308	278888
21.2449	-1148	365122
21.2376	140886	-268968
21.2303	-68304	68762
21.223	-16364	77728
21.2157	277536	-83488
21.2084	-125888	345020
21.2012	223070	-36612
21.1939	-250428	-291788
21.1866	-19802	-9424
21.1793	120846	-198618
21.172	-20788	-117186
21.1647	145466	-160170
21.1574	205032	98580
21.1501	-177202	-82404
21.1428	86078	-192338
21.1356	-316704	24398
21.1283	-17664	70758
21.121	72810	-149676
21.1137	-122766	-69868
21.1064	50200	-47538
21.0991	-59796	37292
21.0918	-179724	-169374
21.0845	79878	103546
21.0772	-77034	53360
21.0699	142316	27180
21.0627	-41714	126862
21.0554	393290	23082
21.0481	-213562	-90748
21.0408	265816	-78228
21.0335	55522	207188
21.0262	-171670	382378
21.0189	-93006	185510
21.0116	119368	-122192
21.0043	-179582	117126
20.997	22422	-151458
20.9898	95628	-77612
20.9825	-139418	165196
20.9752	-215170	20936
20.9679	-4996	243238
20.9606	64198	-49400
20.9533	131496	-187266
20.946	230172	-35914
20.9387	-75938	255398
20.9314	-209736	38242
20.9241	113522	-252280
20.9169	151098	-124880
20.9096	-37442	-223928
20.9023	48630	88418
20.895	-167658	53468
20.8877	135392	-129404
20.8804	-50304	206920
20.8731	181960	82414
20.8658	-51252	164898
20.8585	-224272	-77792
20.8513	-4996	22494
20.844	-112914	7576
20.8367	124858	-44258
20.8294	-59026	-370700
20.8221	159622	-14834
20.8148	-109276	288480
20.8075	140448	68710
20.8002	53742	-43400
20.7929	-41830	304916
20.7856	-115076	-52658
20.7784	-51700	-50948
20.7711	-2298	-198264
20.7638	55240	58454
20.7565	75810	86680
20.7492	-18246	-213926
20.7419	20640	-211870
20.7346	-43736	27264
20.7273	158322	35284
20.72	-4406	-56600
20.7127	-152164	-80218
20.7055	124326	-75214
20.6982	-136016	-221606
20.6909	77410	13272
20.6836	143518	121430
20.6763	-15980	-133580
20.669	-37176	-23872
20.6617	-75070	82992
20.6544	-364238	35180
20.6471	-128092	311700
20.6399	118872	-143194
20.6326	83148	35354
20.6253	11220	284416
20.618	-112842	-14540
20.6107	37058	-4308
20.6034	-246858	-243364
20.5961	-178364	126848
20.5888	26242	-92462
20.5815	91130	-25246
20.5742	-65060	54814
20.567	68424	57540
20.5597	36808	67296
20.5524	271904	287254
20.5451	-4018	-183640
20.5378	228272	288942
20.5305	-369876	248166
20.5232	51044	-17992
20.5159	-12396	148738
20.5086	155112	-67266
20.5013	118074	218192
20.4941	-32176	-58796
20.4868	-121996	42632
20.4795	105992	177880
20.4722	137998	-73028
20.4649	54356	53722
20.4576	-113186	-207754
20.4503	-38628	83202
20.443	309860	426528
20.4357	-55532	93992
20.4284	13704	-60050
20.4212	-44446	81770
20.4139	-34594	149004
20.4066	-196620	-21598
20.3993	-36766	-160594
20.392	58426	151074
20.3847	72338	-204796
20.3774	-7730	-114698
20.3701	-133840	-110992
20.3628	144698	3108
20.3556	-230310	-120164
20.3483	-93584	145008
20.341	-83548	-21178
20.3337	179686	132242
20.3264	236864	-126810
20.3191	-90918	-125820
20.3118	-159314	-32214
20.3045	-268388	146524
20.2972	157560	-205868
20.2899	-39278	42608
20.2827	-322238	38752
20.2754	-114472	-236488
20.2681	-11084	8596
20.2608	231980	222424
20.2535	21900	-117148
20.2462	74298	281878
20.2389	268788	92068
20.2316	94518	190276
20.2243	86502	194334
20.217	-61896	158070
20.2098	-149274	54670
20.2025	238830	-330542
20.1952	-8258	-134288
20.1879	-117748	202352
20.1806	49056	95402
20.1733	-125416	-289716
20.166	58192	-40630
20.1587	-208766	-122642
20.1514	100832	30154
20.1441	140740	21810
20.1369	-104824	83600
20.1296	-41714	17366
20.1223	-32626	66996
20.115	132612	-150782
20.1077	-271218	64888
20.1004	-3452	-199832
20.0931	-29368	351468
20.0858	-132718	116846
20.0785	-62078	-236276
20.0713	73296	-83934
20.064	-30302	173558
20.0567	-119372	-247718
20.0494	94094	191660
20.0421	-140802	-88080
20.0348	-118222	355112
20.0275	-368418	-187014
20.0202	104400	-157974
20.0129	-216598	-17602
20.0056	-97290	97978
19.9984	-5086	-28098
19.9911	-179076	144732
19.9838	89196	77852
19.9765	4250	58152
19.9692	-175454	-18438
19.9619	-305270	13108
19.9546	4422	-6994
19.9473	-32488	211416
19.94	14944	109786
19.9327	-154632	42398
19.9255	-106678	-135320
19.9182	-104928	-27388
19.9109	-183914	68292
19.9036	93604	-18174
19.8963	-244384	65250
19.889	20310	-172104
19.8817	-279530	-24828
19.8744	-128244	69204
19.8671	-222082	-137568
19.8598	8632	69038
19.8526	242302	124616
19.8453	-148152	164366
19.838	113738	161360
19.8307	209934	81288
19.8234	-36368	-266172
19.8161	-169170	-202088
19.8088	168670	57568
19.8015	15604	43324
19.7942	-271534	114368
19.787	-11032	178828
19.7797	-131216	-59408
19.7724	-113658	16798
19.7651	21170	-218238
19.7578	-157302	354442
19.7505	-271746	-30980
19.7432	-157046	135528
19.7359	35188	-59140
19.7286	-3042	-338736
19.7213	-266336	141810
19.7141	-159624	16092
19.7068	-90914	-23520
19.6995	92622	-213338
19.6922	-17768	-72472
19.6849	-106094	-185350
19.6776	-129676	-111610
19.6703	151192	146490
19.663	-51266	-74484
19.6557	87922	-87582
19.6484	-7460	170948
19.6412	-275198	211720
19.6339	146348	1128
19.6266	-164306	-49130
19.6193	445612	64226
19.612	17818	-71222
19.6047	39542	183190
19.5974	49196	153774
19.5901	-355204	-240508
19.5828	-50472	193424
19.5755	99456	-175048
19.5683	-197344	139342
19.561	145772	-24722
19.5537	218712	-164994
19.5464	180408	206548
19.5391	230304	-49674
19.5318	-59800	303292
19.5245	-142244	9882
19.5172	141934	-246602
19.5099	-114292	98664
19.5027	-8298	-43922
19.4954	-160666	-76606
19.4881	35214	296218
19.4808	37860	132434
19.4735	4066	-237228
19.4662	92870	-330244
19.4589	172562	-13228
19.4516	205954	-245350
19.4443	185350	169486
19.437	-71900	219366
[truncated: 2,666 more rows]
